# Supplementary material for: Machine Learning for Graduation Prediction in Higher Education: A Systematic Review with a Bio-Inspired Optimization Perspective
Source: Biomimetics (Basel). 2026 Jul 21;11(7):512. doi: 10.3390/biomimetics11070512 (PMC13406563; doi:10.3390/biomimetics11070512)
Supplement: Supplementary file 1 [file biomimetics-11-00512-s001.zip]

Archive with 1 entries (1 files):
- File S1 - Screening_matrix_public.xlsx
