# Supplementary material for: Machine Learning for Graduation Prediction in Higher Education: A Systematic Review with a Bio-Inspired Optimization Perspective
Source: Biomimetics (Basel). 2026 Jul 21;11(7):512. doi: 10.3390/biomimetics11070512 (PMC13406563; doi:10.3390/biomimetics11070512)
Supplement: Supplementary file 1 [file biomimetics-11-00512-s001.zip › File S1 - Screening_matrix_public.xlsx]

## Sheet: MERGE_BDD_SCREANING
Base de datos	key_cite	Duplicate Status	nro	Proceed to title/abstract screening?	Title/abstract screening decision	Title/abstract exclusion criterion	Title/abstract exclusion justification	Proceed to full-text assessment?	Full-text assessment decision	Full-text exclusion criterion	Full-text exclusion justification	Stay in Final SLR	Recuperado (SI/NO)	DOI	Publication Type	Authors	Article Title	Document Type	Keywords Plus	Addresses	Reprint Addresses	Email Addresses	Times Cited, WoS Core	Source Title	Publication Year
WOSCC	alfahid2024algorithmic	No duplicate	4	YES	Include			Yes	Include		Desarrolla y evalúa un pipeline predictivo de machine learning comparando 10 algoritmos (RF, SVM, ANN, etc.) particionando los datos (33.3% test set) para calcular la probabilidad de graduación a tiempo y deserción.	SI	SI	10.18421/TEM131-72	J	Alfahid, A	Algorithmic Prediction of Students On-Time Graduation from the University	Article	RETENTION	[Alfahid, Ayman] Majmaah Univ, Ind Area, Riyadh, Saudi Arabia	Alfahid, A (corresponding author), Majmaah Univ, Ind Area, Riyadh, Saudi Arabia.	e.alfahed@mu.edu.sa	2	TEM JOURNAL-TECHNOLOGY EDUCATION MANAGEMENT INFORMATICS	2024
WOSCC	al2022potential	No duplicate	2	YES	Include			Yes	Exclude	EC7	Aunque evalúa la precisión de clasificación, su enfoque metodológico central es inferencial. Utiliza regresión logística multinomial para estimar el impacto (mediante Odds Ratios) de los criterios de admisión en el tiempo de grado, careciendo de un pipeline predictivo (partición train/test).	No	SI	10.1016/j.heliyon.2022.e09636	J	Al-Nassar, NS; Alhajjaj, AA; Bleady, A	Potential predictors of length of study for finance and accounting degrees: evidence from a public business school in Saudi Arabia	Article	HIGHER-EDUCATION; INVESTMENT MODEL; JOB-SATISFACTION; TIME; COLLEGE; STUDENTS; COMMITMENT; ATTRITION; ALTERNATIVES; COMPLETION	[Al-Nassar, Nassar S.; Bleady, Abbas] Qassim Univ, Coll Business & Econ, Dept Econ & Finance, Buraydah, Saudi Arabia; [Alhajjaj, Ahmed A.] Qassim Univ, Coll Business & Econ, Dept Management Informat Syst & Prod Management, Buraydah, Saudi Arabia	Bleady, A (corresponding author), Qassim Univ, Coll Business & Econ, Dept Econ & Finance, Buraydah, Saudi Arabia.	abbasbleady@gmail.com	2	HELIYON	2022
WOSCC		No duplicate	3	YES	Exclude	EC2	El estudio predice el éxito exclusivamente en programas de máster (posgrado), no en educación de pregrado	No				No	NO QUEDA EN SLR FINAL	10.1111/ijsa.12397	J	Kurysheva, A; Koning, N; Fox, CM; van Rijen, HVM; Dilaver, G	Once the best student always the best student? Predicting graduate study success using undergraduate academic indicators: Evidence from research masters' programs in the Netherlands	Article	HIGHER-EDUCATION; PERFORMANCE; PERSONALITY; MODEL; METAANALYSIS; ACHIEVEMENT; COMPLETION; UNIVERSITY; ADMISSION; COLLEGE	[Kurysheva, Anastasia; Koning, Nivard; Fox, Christine M.; van Rijen, Harold V. M.; Dilaver, Gonul] Univ Med Ctr Utrecht, Dept Biomed Sci, Ctr Educ & Training, POB 85500,HB 4-05, NL-3508 GA Utrecht, Netherlands	Kurysheva, A (corresponding author), Univ Med Ctr Utrecht, Dept Biomed Sci, Ctr Educ & Training, POB 85500,HB 4-05, NL-3508 GA Utrecht, Netherlands.	a.kurysheva@umcutrecht.nl	8	INTERNATIONAL JOURNAL OF SELECTION AND ASSESSMENT	2022
WOSCC	bakker2023predicting	No duplicate	22	YES	Include			Yes	Include		Aplica técnicas de machine learning y modelamiento predictivo (incluyendo Random Forest y evaluación predictiva) para pronosticar el éxito académico y la finalización del grado (degree completion) en estudiantes universitarios.	SI	SI	10.1177/13623613221146439	J	Bakker, T; Krabbendam, L; Bhulai, S; Meeter, M; Begeer, S	Predicting academic success of autistic students in higher education	Article	COLLEGE-STUDENTS; SPECTRUM DISORDER; UNIVERSITY-STUDENTS; EXPERIENCES; SUPPORT; ASD	[Bakker, Theo; Krabbendam, Lydia; Bhulai, Sandjai; Meeter, Martijn; Begeer, Sander] Vrije Univ Amsterdam, Amsterdam, Netherlands; [Bakker, Theo] Vrije Univ Amsterdam, Fac Behav & Movement Sci, Dept Clin Neuro & Dev Psychol, De Boelelaan 1105, NL-1081 HV Amsterdam, Netherlands	Bakker, T (corresponding author), Vrije Univ Amsterdam, Fac Behav & Movement Sci, Dept Clin Neuro & Dev Psychol, De Boelelaan 1105, NL-1081 HV Amsterdam, Netherlands.	t.c.bakker@vu.nl	13	AUTISM	2023
WOSCC	rayner2023variables	No duplicate	5	YES	Borderline		El resumen menciona un "modelo conceptual" y "relaciones predictivas"; se requiere revisión a texto completo para confirmar si hay un modelo computacional empírico (IC3) o si es solo explicativo (EC7)	Yes	Exclude	EC7	Utiliza modelos de regresión lineal y pruebas t de Student para explicar y asociar qué variables (como el género o el rendimiento) inciden en la graduación a tiempo, careciendo de algoritmos de predicción computacional o machine learning.	No	SI	10.1007/s11165-022-10064-8	J	Rayner, G; Papakonstantinou, T	The Variables that Predict Science Undergraduates' Timely Degree Completion: a Conceptual Model	Article	HIGHER-EDUCATION; STUDENT; UNIVERSITY; INCENTIVES; GRADUATION; AUSTRALIA; SELECTION; SERVICES; LONG	[Rayner, Gerry; Papakonstantinou, Theo] Monash Univ, Sch Biol Sci, Wellington Rd, Melbourne, Vic 3800, Australia	Rayner, G (corresponding author), Monash Univ, Sch Biol Sci, Wellington Rd, Melbourne, Vic 3800, Australia.	gerry.rayner@monash.edu	3	RESEARCH IN SCIENCE EDUCATION	2023
WOSCC	kalamaras2025proposed	No duplicate	6	YES	Exclude	EC7	Utiliza modelos de ecuaciones estructurales (MIMIC SEM) exclusivamente para explicar vías y relaciones teóricas subyacentes al tiempo de graduación					No	SI	10.3390/educsci15020187	J	Kalamaras, D; Maska, L; Nasika, F	A Proposed MIMIC Structural Equation Model for Assessing Factors Affecting Time to Degree-The Case of the Greek Tertiary System	Article	HIGHER-EDUCATION; COLLEGE PERSISTENCE; STUDENT; ENROLLMENT; DROPOUT; 1ST-GENERATION; UNDERGRADUATE; GRADUATION; ATTRITION; BEHAVIOR	[Kalamaras, Dimitrios; Maska, Laura; Nasika, Fani] Aegean Coll, Sch Human Sci, Dept Psychol, Panepistimiou 17, Athens 10564, Greece	Kalamaras, D (corresponding author), Aegean Coll, Sch Human Sci, Dept Psychol, Panepistimiou 17, Athens 10564, Greece.	d.kalamaras@aegeancollege.gr; lmaska@aegeancollege.gr; f.nasika@aegeancollege.gr	1	EDUCATION SCIENCES	2025
WOSCC		No duplicate	7	YES	Exclude	EC6	Es un artículo conceptual y estudio de caso organizacional sobre políticas de éxito estudiantil, sin proponer o aplicar un modelo predictivo	No				No	NO QUEDA EN SLR FINAL	10.1177/23727322221147321	J	Robertson, DL; Pelaez, M	Connecting Research, Policy, and Practice in Colleges and Universities: An Internal Researcher/Practitioner Model	Article	BEHAVIOR; SUCCESS	[Robertson, Douglas L.; Pelaez, Martha] Florida Int Univ, Coll Arts Sci & Educ, Miami, FL USA; [Robertson, Douglas L.] Florida Int Univ, Coll Arts Sci & Educ, 11200 S W 8th St, ZEB 366, Miami, FL 33199 USA	Robertson, DL (corresponding author), Florida Int Univ, Coll Arts Sci & Educ, 11200 S W 8th St, ZEB 366, Miami, FL 33199 USA.	drobert@fiu.edu	1	POLICY INSIGHTS FROM THE BEHAVIORAL AND BRAIN SCIENCES	2023
WOSCC	kalamaras2025cox	No duplicate	8	YES	Exclude	EC7	Emplea análisis de supervivencia (Cox Proportional Hazards) con el fin descriptivo/explicativo de identificar determinantes teóricos de la graduación, sin un enfoque predictivo de machine learning					No	SI	10.3390/stats8020037	J	Kalamaras, D; Maska, L; Nasika, F	A Cox Proportional Hazards Model with Latent Covariates Reflecting Students' Preparation, Motives, and Expectations for the Analysis of Time to Degree	Article	UNIVERSITY DROPOUT; HIGHER EDUCATION; PROBABILITY; WITHDRAWAL; UK	[Kalamaras, Dimitrios; Maska, Laura; Nasika, Fani] Univ Essex, Aegean Coll, Sch Human Sci, Dept Psychol, Athina 10564, Greece	Kalamaras, D; Nasika, F (corresponding author), Univ Essex, Aegean Coll, Sch Human Sci, Dept Psychol, Athina 10564, Greece.	d.kalamaras@aegeancollege.gr; lmaska@aegeancollege.gr; f.nasika@aegeancollege.gr	1	STATS	2025
WOSCC	szuwarzynski2022efficiency	No duplicate	9	YES	Exclude	EC5	El estudio mide la eficiencia institucional del proceso de graduación utilizando Data Envelopment Analysis (DEA), lo cual no constituye modelamiento predictivo computacional de los estudiantes					No	SI	10.1080/1331677X.2021.2013267	J	Szuwarzynski, A	Efficiency evaluation of graduation process in Australian public universities	Article	HIGHER-EDUCATION INSTITUTIONS; TECHNICAL EFFICIENCY; STUDENTS; IMPACT; PERFORMANCE; ECONOMIES; RANKING; BENEFIT; SCOPE	[Szuwarzynski, Andrzej] Gdansk Univ Technol, Fac Management & Econ, Gdansk, Poland	Szuwarzynski, A (corresponding author), Gdansk Univ Technol, Fac Management & Econ, Gdansk, Poland.	Andrzej.Szuwarzynski@zie.pg.edu.pl	3	ECONOMIC RESEARCH-EKONOMSKA ISTRAZIVANJA	2022
SCOPUS	bakri2025optimizing	No duplicate	230	YES	Include			Yes	Include		Evalúa exhaustivamente el rendimiento predictivo de siete algoritmos de machine learning y cinco técnicas de remuestreo acoplados con afinamiento de hiperparámetros para pronosticar la graduación a tiempo (GOT).	SI	SI	10.15575/join.v10i2.1590		Bakri R.; Alam S.; Astuti N.P.; Bakhtiar M.I.	Optimizing Machine Learning Models for Graduation on Time Prediction: A Comparative Study with Resampling and Hyperparameter Tuning	Article						Jurnal Online Informatika	2025
WOSCC		No duplicate	11	YES	Exclude	EC2	El estudio se enfoca en estudiantes de programas de maestría (posgrado) y utiliza un diseño exploratorio cualitativo, sin evaluar el pregrado ni aplicar modelos computacionales.	No				No	NO QUEDA EN SLR FINAL	10.1016/j.ijedudev.2025.103395	J	Gwalupama, OB; Mpelwa, M; Peng, P	Five-dimensional model of institutional barriers to on-time master's degree completion in Tanzanian public universities	Article	HIGHER-EDUCATION	[Gwalupama, Obeid Boazi; Peng, Pai] Huazhong Univ Sci & Technol, Sch Educ, 1037 Luoyu Rd, Wuhan 430074, Peoples R China; [Mpelwa, Musa] Teofilo Kisanji Univ, Fac Sci & Technol, POB 1104, Mbeya, Tanzania	Peng, P (corresponding author), Huazhong Univ Sci & Technol, Sch Educ, 1037 Luoyu Rd, Wuhan 430074, Peoples R China.	pengpai@hust.edu.cn	0	INTERNATIONAL JOURNAL OF EDUCATIONAL DEVELOPMENT	2025
WOSCC	bird2025algorithms	No duplicate	48	YES	Include			Yes	Include		Desarrolla y valida explícitamente modelos predictivos usando Random Forest (dividiendo la muestra por periodos para validación) enfocados en predecir la finalización del grado para evaluar el sesgo algorítmico.	SI	SI	10.1002/pam.22569	J	Bird, KA; Castleman, BL; Song, YF	Are algorithms biased in education? Exploring racial bias in predicting community college student success	Article		[Bird, Kelli A.; Castleman, Benjamin L.; Song, Yifeng] Univ Virginia, Charlottesville, VA USA; [Bird, Kelli A.] Univ Virginia, 405 Emmet St, Charlottesville, VA 22903 USA	Bird, KA (corresponding author), Univ Virginia, 405 Emmet St, Charlottesville, VA 22903 USA.	kb7ud@virginia.edu	6	JOURNAL OF POLICY ANALYSIS AND MANAGEMENT	2025
WOSCC		No duplicate	13	YES	Exclude	EC7	Utiliza modelos de ecuaciones estructurales (SEM) para evaluar los efectos de la desigualdad digital sobre la graduación, teniendo un fin causal/explicativo y no de predicción.	No				No	NO QUEDA EN SLR FINAL	10.1371/journal.pone.0319000	J	Katz, VS; Jordan, AB; Ognyanova, K	Digital inequalities and US undergraduate outcomes over the first two years of the COVID-19 pandemic	Article	INTERNET	[Katz, Vikki S.] Chapman Univ, Sch Commun, Orange, CA 92866 USA; [Jordan, Amy B.; Ognyanova, Katherine] Rutgers State Univ, Sch Commun & Informat, New Brunswick, NJ USA; [Katz, Vikki S.] 1 Univ Dr, Orange, CA 92866 USA; [Jordan, Amy B.; Ognyanova, Katherine] 4 Huntington St, New Brunswick, NJ 08901 USA	Katz, VS (corresponding author), Chapman Univ, Sch Commun, Orange, CA 92866 USA.;Katz, VS (corresponding author), 1 Univ Dr, Orange, CA 92866 USA.	vikkikatz@chapman.edu	1	PLOS ONE	2025
WOSCC	boegeholz2022exploring	No duplicate	62	YES	Include			Yes	Include		Aplica Modelos Lineales Generalizados (GLM) con validación cruzada (10-fold) y algoritmos de clustering para modelar computacionalmente el riesgo de retraso acumulado (delay) en las trayectorias de los estudiantes.	SI	SI	10.1109/RITA.2022.3191298	J	Boegeholz, R; Guerra, J; Scheihing, E	Exploring Risk of Delay in Academic Trajectories in Two Undergraduate Programs	Article	PERFORMANCE; PATTERNS	[Boegeholz, Renato] Univ Austral Chile, Fac Engn Sci, Valdivia 5111187, Chile; [Guerra, Julio; Scheihing, Eliana] Univ Austral Chile, Inst Inform Informat, Valdivia 5111187, Chile	Boegeholz, R (corresponding author), Univ Austral Chile, Fac Engn Sci, Valdivia 5111187, Chile.	renato.boegeholz@uach.cl; jguerra@inf.uach.cl; escheihi@inf.uach.cl	2	IEEE REVISTA IBEROAMERICANA DE TECNOLOGIAS DEL APRENDIZAJE-IEEE RITA	2022
WOSCC		No duplicate	15	YES	Exclude	EC7	Aplica modelos de componentes de varianza y coeficientes aleatorios para estimar efectos fijos y diferenciales de los puntajes de ingreso, sin un propósito de machine learning predictivo.	No				No	NO QUEDA EN SLR FINAL	10.1080/02602938.2022.2052799	J	Ferrao, ME	Differential effect of university entrance scores on graduates' performance: the case of degree completion on time in Portugal	Article	VALUE-ADDED MODELS; HIGHER-EDUCATION; PERSISTENCE; ENGAGEMENT; DROPOUT	[Ferrao, Maria Eugenia] Univ Beira Interior, Covilha, Portugal; [Ferrao, Maria Eugenia] CEMAPRE, Lisbon, Portugal	Ferrao, ME (corresponding author), Univ Beira Interior, Covilha, Portugal.;Ferrao, ME (corresponding author), CEMAPRE, Lisbon, Portugal.	meferrao@ubi.pt	4	ASSESSMENT & EVALUATION IN HIGHER EDUCATION	2023
WOSCC		No duplicate	16	YES	Exclude	EC7	Es un análisis longitudinal enfocado en examinar retrospectivamente qué experiencias impactan la obtención del título, sin evidencia de algoritmos predictivos.	No				No	NO QUEDA EN SLR FINAL	10.1080/03075079.2019.1711040	J	Lin, CH; Chen, JH; Borden, VMH	Making graduation matter: initial evidence and implications for policy and research	Article	HIGHER-EDUCATION; FINANCIAL-AID; STUDENT ENGAGEMENT; COLLEGE; PERSISTENCE; TIME; DROPOUT; MODEL; ENVIRONMENTS; ENROLLMENT	[Lin, Ching-Hui] Natl Sun Yat Sen Univ, Ctr Teacher Educ, Kaohsiung, Taiwan; [Chen, Jyun-Hong] Soochow Univ, Dept Psychol, 70 Linhsi Rd, Taipei 11102, Taiwan; [Borden, Victor M. H.] Indiana Univ, Educ Leadership & Policy Studies, Bloomington, IN USA	Chen, JH (corresponding author), Soochow Univ, Dept Psychol, 70 Linhsi Rd, Taipei 11102, Taiwan.	psyjhc@scu.edu.tw	6	STUDIES IN HIGHER EDUCATION	2021
WOSCC		No duplicate	17	YES	Exclude	EC7	Emplea regresiones logísticas jerárquicas con el fin de validar psicométricamente las atribuciones de éxito/fracaso (validación de constructo), no enfocado en predecir mediante algoritmos computacionales.	No				No	NO QUEDA EN SLR FINAL	10.33009/fsop_jpss130205	J	Paris, JH; Heiser, R	An Examination of the Predictive Validity of a Measure of College Admissions Applicants' Attributions of Success and Failure	Article	HIGH-SCHOOL GRADES; SAT SCORES; MOTIVATION; PERFORMANCE; MODEL; ACHIEVEMENT; ENROLLMENT; OUTCOMES; IMPACT; FAKING	[Paris, Joseph H.; Heiser, Rachel] Temple Univ, Philadelphia, PA 19122 USA	Paris, JH (corresponding author), Temple Univ, Philadelphia, PA 19122 USA.	paris@temple.edu	1	JOURNAL OF POSTSECONDARY STUDENT SUCCESS	2022
WOSCC		No duplicate	18	YES	Exclude	EC7	Utiliza modelos de ecuaciones estructurales (SEM) y emparejamiento por puntajes de propensión para examinar descriptivamente diferencias en las trayectorias de estudiantes con autismo.	No				No	NO QUEDA EN SLR FINAL	10.1007/s10734-021-00809-1	J	Bakker, T; Krabbendam, L; Bhulai, S; Meeter, M; Begeer, S	Study progression and degree completion of autistic students in higher education: a longitudinal study	Article	POSTSECONDARY EDUCATION; UNIVERSITY-STUDENTS; SPECTRUM DISORDER; COLLEGE-STUDENTS; PROPENSITY SCORE; R PACKAGE; EXPERIENCES; TRANSITION; SUPPORT; PARTICIPATION	[Bakker, Theo; Krabbendam, Lydia; Meeter, Martijn; Begeer, Sander] Vrije Univ Amsterdam, Fac Behav & Movement Sci, Dept Clin Neuro & Dev Psychol, NL-1081 HV Amsterdam, Netherlands; [Bhulai, Sandjai] Vrije Univ Amsterdam, Dept Math, Fac Sci, Boelelaan 1105, NL-1081 HV Amsterdam, Netherlands	Bakker, T (corresponding author), Vrije Univ Amsterdam, Fac Behav & Movement Sci, Dept Clin Neuro & Dev Psychol, NL-1081 HV Amsterdam, Netherlands.	t.c.bakker@vu.nl	15	HIGHER EDUCATION	2023
WOSCC		No duplicate	19	YES	Exclude	EC7	Emplea modelos de probabilidad lineal multinivel con un propósito inferencial para probar hipótesis teóricas (composición vs. habilidad) sobre la graduación.	No				No	NO QUEDA EN SLR FINAL	10.1080/03075079.2024.2447790	J	Kopecny, S; Hillmert, S	Empirical selectivity of study programmes in higher education: does it matter for degree completion?	Article	COLLEGE; STUDENTS; UNIVERSITY	[Kopecny, Silvia; Hillmert, Steffen] Univ Tubingen, Dept Sociol, Wilhelmstr 36, D-72074 Tubingen, Germany	Kopecny, S (corresponding author), Univ Tubingen, Dept Sociol, Wilhelmstr 36, D-72074 Tubingen, Germany.	silvia.kopecny@uni-tuebingen.de	0	STUDIES IN HIGHER EDUCATION	2025
WOSCC		No duplicate	20	YES	Exclude	EC7	Desarrolla un modelo econométrico estructural de aplicaciones y matrículas para estimar impactos en el bienestar derivados de políticas de asignación, no para predicción individual de alumnos.	No				No	NO QUEDA EN SLR FINAL	10.1086/729068	J	Kapor, A; Karnani, M; Neilson, C	Aftermarket Frictions and the Cost of Off-Platform Options in Centralized Assignment Mechanisms	Article	SCHOOL CHOICE; STABILITY; DEMAND	[Kapor, Adam; Neilson, Christopher] Yale Univ, New Haven, CT 06520 USA; [Karnani, Mohit] MIT, Cambridge, MA USA	Kapor, A (corresponding author), Yale Univ, New Haven, CT 06520 USA.		1	JOURNAL OF POLITICAL ECONOMY	2024
SCOPUS	campanilla2025data	No duplicate	139	YES	Include			Yes	Include		Aplica el proceso de Descubrimiento de Conocimiento (KDD) empleando el algoritmo de Árboles de Decisión con validación cruzada de 10 pliegues para predecir si los estudiantes universitarios completarán su título (degree completion).	SI	SI	10.18488/76.v12i4.4559		Campanilla B.S.; Etcuban J.O.; Cerna P.D.	A data-driven model for student retention in a Philippine higher education institution	Article						Review of Computer Engineering Research	2025
WOSCC	cankaya2025postpones	No duplicate	14	YES	Include			Yes	Include		Construye un sistema robusto combinando Random Forest, SVM y Deep Learning, acoplado magistralmente con herramientas de IA Explicable (SHAP, LIME) para predecir y explicar las extensiones en la finalización del grado.	SI	SI	10.1057/s41270-024-00290-6	J	Cankaya, B; Roberts, R; Douglas, S; Vigness, R; Oztekin, A	What postpones degree completion? Discovering key predictors of undergraduate degree completion through explainable artificial intelligence (XAI)	Article	EARLY WARNING SYSTEM; ACADEMIC-PERFORMANCE; MARKETING ANALYTICS; SCHOOL-STUDENTS; ATTRITION; EDUCATION	[Cankaya, Burak; Roberts, Robin; Douglas, Stephanie; Vigness, Rachel] Embry Riddle Aeronaut Univ, Worldwide Dept Management & Technol, 1 Aerosp Blvd, Daytona Beach, FL 32114 USA; [Oztekin, Asil] Univ Massachusetts Lowell, Manning Sch Business, Dept Operat & Informat Syst, Lowell, MA 01854 USA	Cankaya, B (corresponding author), Embry Riddle Aeronaut Univ, Worldwide Dept Management & Technol, 1 Aerosp Blvd, Daytona Beach, FL 32114 USA.	bcankaya@erau.edu; roberr36@erau.edu; douglas9@erau.edu; vigne00a@erau.edu; Asil_Oztekin@uml.edu	0	JOURNAL OF MARKETING ANALYTICS	2025
WOSCC	huntington2021semester	No duplicate	23	YES	Exclude	EC7	Evalúa el impacto causal de la carga de cursos sobre el rendimiento y el tiempo de graduación mediante un modelo explicativo longitudinal, sin utilizar algoritmos de machine learning predictivo.					No	SI	10.1007/s11162-020-09614-8	J	Huntington-Klein, N; Gill, A	Semester Course Load and Student Performance	Article	HIGH-SCHOOL EMPLOYMENT; ACADEMIC-PERFORMANCE; FULL-TIME; COLLEGE; WORKING; IMPACT; DETERMINANTS; ACHIEVEMENT; INCENTIVES; GRADUATION	[Huntington-Klein, Nick; Gill, Andrew] Calif State Univ Fullerton CSU Fullerton, Dept Econ, 800 N State Coll Blvd, Fullerton, CA 92831 USA	Gill, A (corresponding author), Calif State Univ Fullerton CSU Fullerton, Dept Econ, 800 N State Coll Blvd, Fullerton, CA 92831 USA.	nhuntington-klein@fullerton.edu; agill@fullerton.edu	31	RESEARCH IN HIGHER EDUCATION	2021
WOSCC		No duplicate	24	YES	Exclude	EC7	Utiliza modelos de ecuaciones estructurales (SEM) para analizar asociaciones entre el sentido de pertenencia y el tiempo de graduación, con un fin explicativo y no de predicción.	No				No	NO QUEDA EN SLR FINAL	10.1007/s11162-025-09876-0	J	Simpfenderfer, AD; Mitic, R	Belonging and Balance: Institutional, Socioeconomic, and External Demands' Impact on Racial Variation in Time-to-Degree Among College Completers	Article	STUDENTS SENSE; SUCCESS; EDUCATION	[Simpfenderfer, Amanda Davis; Mitic, Radomir] William & Mary, 301 Monticello Ave, Williamsburg, VA 23185 USA	Simpfenderfer, AD (corresponding author), William & Mary, 301 Monticello Ave, Williamsburg, VA 23185 USA.	ajsimpfenderfe@wm.edu; rrmitic@wm.edu	0	RESEARCH IN HIGHER EDUCATION	2025
WOSCC	barnhardt2022educational	No duplicate	25	YES	Exclude	EC7	Emplea modelos estadísticos inferenciales para examinar determinantes (como género y carrera) sobre la persistencia y graduación, sin aplicar explícitamente modelos computacionales predictivos.					No	SI	10.1007/s10734-021-00727-2	J	Barnhardt, CL; Halilaj, F; Bytyqi, H; Stroup, NR	Educational success in a new democracy: modeling university student persistence and completion in Kosovo	Article	DROPOUT	[Barnhardt, Cassie L.; Stroup, Nicholas R.] Univ Iowa, Iowa City, IA 52242 USA; [Halilaj, Fatos; Bytyqi, Hysen] Univ Prishtina, Prishtina, Kosovo	Barnhardt, CL (corresponding author), Univ Iowa, Iowa City, IA 52242 USA.	cassie-barnhardt@uiowa.edu; fatos.halilaj@uni-pr.edu; hysen.bytyqi@uni-pr.edu; nicholas-stroup@uiowa.edu	0	HIGHER EDUCATION	2022
WOSCC	chen2023data	No duplicate	26	YES	Exclude	EC5	Propone un modelo de optimización para la programación de horarios de clases y asignación de cupos, no un modelo predictivo del éxito o graduación individual de los estudiantes.					No	SI	10.1080/00207543.2021.1916118	J	Chen, M; Huang, X; Chen, HY; Su, XM; Yur-Austin, J	Data driven course scheduling to ensure timely graduation	Article		[Chen, Ming; Su, Xuemei] Calif State Univ Long Beach, Coll Business, Dept Management HRM, Long Beach, CA 90840 USA; [Huang, Xuan] Calif State Univ Long Beach, Coll Business, Dept Accountancy, Long Beach, CA 90840 USA; [Chen, Hongyu] Calif State Univ Long Beach, Coll Business, Dept Informat Syst, Long Beach, CA 90840 USA; [Yur-Austin, Jasmine] Calif State Univ Long Beach, Coll Business, Dept Finan…	Chen, M (corresponding author), Calif State Univ Long Beach, Coll Business, Dept Management HRM, Long Beach, CA 90840 USA.	ming.chen@csulb.edu	7	INTERNATIONAL JOURNAL OF PRODUCTION RESEARCH	2023
WOSCC	darenoh2024prediction	No duplicate	1	YES	Include			Yes	Include		El estudio aplica redes neuronales profundas (Deep Learning) y optimización de hiperparámetros (Optuna) con el objetivo explícito de predecir la graduación a tiempo, cumpliendo todos los criterios de inclusión.	SI	SI	10.5614/itbj.ict.res.appl.2023.18.1.1	J	Darenoh, NV; Bachtiar, FA; Perdana, RS	Prediction of On-time Student Graduation with Deep Learning Method	Article		[Darenoh, Nathanael Victor; Bachtiar, Fitra Abdurrachman; Perdana, Rizal Setya] Univ Brawijaya, Fac Comp Sci, Intelligent Syst Lab, Jalan Vet, Malang 65145, East Java, Indonesia; [Bachtiar, Fitra Abdurrachman] Univ Brawijaya, Fac Comp Sci, Technol Enhanced Learning Lab, Jalan Vet, Malang 65145, East Java, Indonesia	Bachtiar, FA (corresponding author), Univ Brawijaya, Fac Comp Sci, Intelligent Syst Lab, Jalan Vet, Malang 65145, East Java, Indonesia.;Bachtiar, FA (corresponding author), Univ Brawijaya, Fac Comp Sci, Technol Enhanced Learning Lab, Jalan Vet, Malang 65145, East Java, Indonesia.	fitra.bachtiar@ub.ac.id	0	JOURNAL OF ICT RESEARCH AND APPLICATIONS	2024
WOSCC		No duplicate	28	YES	Exclude	EC7	Es un estudio experimental longitudinal diseñado para evaluar el impacto de un modelo educativo ("Early College") sobre la finalización de estudios, no un enfoque predictivo computacional.	No				No	NO QUEDA EN SLR FINAL	10.1177/23328584241290772	J	Edmunds, JA; Unlu, F; Phillips, B; Glennie, EJ; Mulhern, C	The Impact of Early Colleges on Postsecondary Performance and Completion	Article	ENROLLMENT	[Edmunds, Julie A.] Univ North Carolina Greensboro, Early Coll Res Ctr SERVE, 2634 Durham Chapel Hill Blvd,Suite 208, Durham, NC 27707 USA; [Unlu, Fatih] Amazon, Econ, 2425 Olymp Blvd 2000E, Santa Monica, CA 90404 USA; [Phillips, Brian] RAND Corp, 4570 Fifth Ave, Pittsburgh, PA 15213 USA; [Glennie, Elizabeth J.] RTI Int, POB 12194,3040 East Cornwallis Rd, Res Triangle Pk, NC 27709 USA; [Mulhern, …	Edmunds, JA (corresponding author), Univ North Carolina Greensboro, Early Coll Res Ctr SERVE, 2634 Durham Chapel Hill Blvd,Suite 208, Durham, NC 27707 USA.	jedmunds@serve.org; funlu@amazon.com; bphillip@rand.org; eglennie@rti.org; cmulhern@rand.org	1	AERA OPEN	2024
SCOPUS	efendi2025improving	No duplicate	228	YES	Include			Yes	Include		Implementa un robusto framework predictivo utilizando métodos de ensamblado (stacking y voting), optimización de hiperparámetros (GridSearchCV) y SMOTE para pronosticar la puntualidad en la graduación (graduation timeliness).	SI	SI	10.56294/dm2025917		Efendi A.; Fitri I.; Nurcahyo G.W.	Improving Student Graduation Timeliness Prediction Using SMOTE and Ensemble Learning with Stacking and GridSearchCV Optimization; [Mejora de la Predicción de la Oportunidad de Graduación Estudiantil Utilizando SMOTE y Aprendizaje por Ensamblado con Stacking y Optimización mediante GridSearchCV]	Article						Data and Metadata	2025
WOSCC		No duplicate	30	YES	Exclude	EC7	Utiliza modelos de regresión para analizar las consecuencias y el impacto (inferencia) de repetir cursos de matemáticas sobre el tiempo de graduación, sin un propósito de machine learning.	No				No	NO QUEDA EN SLR FINAL	10.1007/s11162-022-09706-7	J	Bicak, I; Schudde, L; Flores, K	Predictors and Consequences of Math Course Repetition: The Role of Horizontal and Vertical Repetition in Success Among Community College Transfer Students	Article	COURSE-TAKING; ACADEMIC MOMENTUM; ENROLLMENT; GRADUATION; RETENTION; PATHWAYS; OUTCOMES; SCIENCE; IMPACT	[Bicak, Ibrahim; Schudde, Lauren; Flores, Kristina] Univ Texas Austin, Austin, TX 78712 USA; [Bicak, Ibrahim] Univ Chicago, Chicago, IL 60637 USA	Bicak, I (corresponding author), Univ Texas Austin, Austin, TX 78712 USA.;Bicak, I (corresponding author), Univ Chicago, Chicago, IL 60637 USA.	ibrahimbicak@utexas.edu	4	RESEARCH IN HIGHER EDUCATION	2023
WOSCC		No duplicate	31	YES	Exclude	EC6	Es un análisis organizacional enfocado en la aplicación del modelo HPT (Human Performance Technology) para evaluar la retención, sin aplicar modelamiento predictivo computacional.	No				No	NO QUEDA EN SLR FINAL	10.1007/s11528-022-00771-4	J	Adlof, L; Kim, M; Crawley, W	Comprehensive Performance Analysis of Student Retention Outcomes in a Higher Education Institution	Article	PERSISTENCE; INVOLVEMENT; THINKING; DROPOUT	[Adlof, Lauren; Kim, Minkyoung; Crawley, William] Univ West Florida, Pensacola, FL 32514 USA	Adlof, L (corresponding author), Univ West Florida, Pensacola, FL 32514 USA.	ladlof@uwf.edu; kim@uwf.edu; wcrawley@uwf.edu	1	TECHTRENDS	2023
WOSCC		No duplicate	32	YES	Exclude	EC7	Utiliza Data Envelopment Analysis (DEA) y análisis de supervivencia para evaluar y explicar la eficiencia de los programas académicos, sin un fin de machine learning predictivo.	No				No	NO QUEDA EN SLR FINAL	10.1016/j.seps.2024.101878	J	Salas-Velasco, M	Evaluation of undergraduate academic programs through data envelopment analysis and time-to-degree estimates at Spanish public universities	Article	RELATIVE EFFICIENCIES; RESEARCH PERFORMANCE; DEA; INSTITUTIONS; DEPARTMENTS; MODELS	[Salas-Velasco, Manuel] Univ Granada, Fac Econ & Business, Dept Appl Econ, Campus Cartuja, Granada 18071, Spain	Salas-Velasco, M (corresponding author), Univ Granada, Fac Econ & Business, Dept Appl Econ, Campus Cartuja, Granada 18071, Spain.	msalas@go.ugr.es	3	SOCIO-ECONOMIC PLANNING SCIENCES	2024
WOSCC		No duplicate	33	YES	Exclude	EC7	Emplea análisis de supervivencia de riesgos competitivos exclusivamente para comparar el impacto de dos sistemas educativos sobre la graduación y el abandono.	No				No	NO QUEDA EN SLR FINAL	10.1080/09645292.2023.2301333	J	Dehon, C; Lebouteiller, L	A comparison between two systems of university education: years of study versus credit accumulation	Article	FINANCIAL-AID; DEGREE COMPLETION; STUDENT DROPOUT; MODEL; REGRESSION; RISKS; PERSISTENCE; PREDICTORS; ENROLLMENT; ADMISSION	[Dehon, Catherine] Univ Libre Bruxelles, ECARES, 50 Av FD Roosevelt CP 114-04, B-1050 Brussels, Belgium; [Lebouteiller, Leonore] Univ Libre Bruxelles ULB, Solvay Brussels Sch Econ & Management, Brussels, Belgium	Dehon, C (corresponding author), Univ Libre Bruxelles, ECARES, 50 Av FD Roosevelt CP 114-04, B-1050 Brussels, Belgium.	catherine.dehon@ulb.be	0	EDUCATION ECONOMICS	2025
WOSCC		No duplicate	34	YES	Exclude	EC6	Consiste en un estudio de caso de métodos mixtos orientado a evaluar cualitativa y cuantitativamente un programa de apoyo (CCC), sin uso de modelos predictivos.	No				No	NO QUEDA EN SLR FINAL	10.1007/s13412-021-00741-x	J	Zanetell, BA; Schusler, TM	Building STEM pathways for students of color to natural resources careers: the Northern New Mexico Climate Change Corps	Article	UNDERGRADUATE RESEARCH EXPERIENCES; OUTCOMES; COLLEGE; SCIENCE	[Zanetell, Brooke Ann] Univ New Mexico Taos, Nat Resources Management Program, 1157 Cty Rd 110, Ranchos De Taos, NM 87557 USA; [Schusler, Tania Marie] Loyola Univ, Sch Environm Sustainabil, 1032 West Sheridan Rd,BVM Hall 425, Chicago, IL 60660 USA	Schusler, TM (corresponding author), Loyola Univ, Sch Environm Sustainabil, 1032 West Sheridan Rd,BVM Hall 425, Chicago, IL 60660 USA.	zanetell@unm.edu; tschusler@luc.edu	1	JOURNAL OF ENVIRONMENTAL STUDIES AND SCIENCES	2022
WOSCC	nagy2021comprehensive	No duplicate	35	YES	Include			Yes	Exclude	EC7	Utiliza regresión logística, modelos censurados de Tobit y análisis ROC con un fin evaluativo/psicométrico para comprobar la validez predictiva de un instrumento de admisión estatal en Hungría, no para construir sistemas algorítmicos predictivos.	No	SI	10.1080/02602938.2021.1871725	J	Nagy, M; Molontay, R	Comprehensive analysis of the predictive validity of the university entrance score in Hungary	Article		[Nagy, Marcell; Molontay, Roland] Budapest Univ Technol & Econ, Dept Stochast, Budapest, Hungary; [Molontay, Roland] MTA BME Stochast Res Grp, Budapest, Hungary	Nagy, M (corresponding author), Budapest Univ Technol & Econ, Dept Stochast, Budapest, Hungary.	marcessz@math.bme.hu	14	ASSESSMENT & EVALUATION IN HIGHER EDUCATION	2021
WOSCC	peng2022student	No duplicate	36	YES	Borderline		El resumen emplea modelos econométricos (FGLS) para evaluar el impacto de factores institucionales en la graduación. Se pasa a texto completo por cautela para verificar si tiene un enfoque predictivo (IC3) o si es puramente explicativo (EC7).	Yes	Exclude	EC7	Hace uso de modelos estadísticos econométricos (Mínimos Cuadrados Generalizados Factibles - FGLS) con el propósito analítico de estimar el efecto moderador de factores institucionales sobre las tasas históricas de graduación.	No	SI	10.1080/01900692.2021.1961149	J	Peng, G; Zhang, Y	Student Retention and Degree Completion: The Moderating Effects of Institutional Factors	Article	BACHELORS-DEGREE; HIGHER-EDUCATION; HETEROSCEDASTICITY; GRADUATION; ENROLLMENT; DROPOUT; RATES	[Peng, Gang; Zhang, Yi (Jenny)] Calif State Univ Fullerton, Coll Business & Econ, 800 N State Coll Blvd, Fullerton, CA 92831 USA	Peng, G (corresponding author), Calif State Univ Fullerton, Coll Business & Econ, 800 N State Coll Blvd, Fullerton, CA 92831 USA.	gpeng@fullerton.edu	0	INTERNATIONAL JOURNAL OF PUBLIC ADMINISTRATION	2022
WOSCC		No duplicate	37	YES	Exclude	EC2	El estudio se enfoca de manera exclusiva en predecir el éxito y tiempo de grado en estudiantes de doctorado (posgrado), lo cual está fuera de la población elegible.	No				No	NO QUEDA EN SLR FINAL	10.1371/journal.pone.0279258	J	Walters, T; Abeyta, A; Bean, AJ; Wilson, MA	The impact of holistic review on correlations between doctoral student outcomes, and GPA and GRE scores in the biomedical sciences	Article	ADMISSIONS; UNDERGRADUATE; PERFORMANCE	[Walters, Taylor] Coll Arts & Sci, Oberlin Coll & Conservatory, Oberlin, OH USA; [Abeyta, Antonio; Bean, Andrew J.; Wilson, Marenda A.] Rush Univ, Grad Coll, Chicago, IL 60612 USA; [Bean, Andrew J.; Wilson, Marenda A.] Univ Texas MD Anderson Canc Ctr, Deans Off, UTHlth Grad Sch Biomed Sci, Houston, TX 77030 USA; [Bean, Andrew J.] Univ Texas Hlth Sci Ctr Houston, Dept Neurobiol & Anat, McGovern Me…	Wilson, MA (corresponding author), Rush Univ, Grad Coll, Chicago, IL 60612 USA.;Wilson, MA (corresponding author), Univ Texas MD Anderson Canc Ctr, Deans Off, UTHlth Grad Sch Biomed Sci, Houston, TX 77030 USA.	Marenda_Wilson-Pham@rush.edu	3	PLOS ONE	2022
WOSCC		No duplicate	38	YES	Exclude	EC7	Utiliza modelos de regresión multinivel con un propósito explicativo para identificar qué factores (como la consejería) inciden en el abandono de carreras STEM.	No				No	NO QUEDA EN SLR FINAL	10.1187/cbe.21-05-0136	J	Maloy, J; Kwapisz, MB; Hughes, BE	Factors Influencing Retention of Transgender and Gender Nonconforming Students in Undergraduate STEM Majors	Article	COLLEGE-STUDENTS; DEGREE COMPLETION; EXPERIENCES; QUEER; PERCEPTIONS; KINSHIP; SCIENCE; IMPACT; WOMEN	[Maloy, Jeffrey] Univ Calif Los Angeles, Dept Life Sci Core Educ, Los Angeles, CA 90095 USA; [Maloy, Jeffrey] Univ Calif Los Angeles, Dept Mol Cell & Dev Biol, Los Angeles, CA 90095 USA; [Kwapisz, Monika B.] Univ Washington, Dept Ind & Syst Engn, Seattle, WA 98195 USA; [Hughes, Bryce E.] Montana State Univ, Dept Educ, Bozeman, MT 59717 USA	Maloy, J (corresponding author), Univ Calif Los Angeles, Dept Life Sci Core Educ, Los Angeles, CA 90095 USA.;Maloy, J (corresponding author), Univ Calif Los Angeles, Dept Mol Cell & Dev Biol, Los Angeles, CA 90095 USA.	jmaloy@ucla.edu	65	CBE-LIFE SCIENCES EDUCATION	2022
WOSCC		No duplicate	39	YES	Exclude	EC7	Aplica regresión lineal y logística para examinar retrospectivamente la validez psicométrica y predictiva de una medida de admisiones, sin constituir un sistema predictivo algorítmico.	No				No	NO QUEDA EN SLR FINAL	10.1007/s11162-023-09743-w	J	Paris, JH; Beckowski, CP; Fiorot, S	Predicting Success: An Examination of the Predictive Validity of a Measure of Motivational-Developmental Dimensions in College Admissions	Article	SELF-EFFICACY; ACADEMIC-PERFORMANCE; STRESS; OUTCOMES; SCORES; GRADES; READINESS; RETENTION; PROGRESS; SKILLS	[Paris, Joseph H.] West Chester Univ, McKelvie Hall 301,102 West Rosedale Ave, W Chester, PA 19383 USA; [Beckowski, Catherine Pressimone; Fiorot, Sara] Temple Univ, Philadelphia, PA USA	Paris, JH (corresponding author), West Chester Univ, McKelvie Hall 301,102 West Rosedale Ave, W Chester, PA 19383 USA.	jparis@wcupa.edu	2	RESEARCH IN HIGHER EDUCATION	2023
WOSCC	kemda2024joint	No duplicate	40	YES	Borderline		Aunque se enmarca en la minería de datos educativos, propone un modelo de riesgos competitivos para estimar "efectos". Avanza a texto completo para confirmar su propósito predictivo vs. causal (EC7).	Yes	Exclude	EC7	Propone un enfoque analítico conjunto utilizando modelos de supervivencia (riesgos competitivos - cause-specific hazard model) para estimar y explicar estadísticamente el efecto que tienen las calificaciones sobre la probabilidad de graduarse o desertar.	No	RECUPERADO EN GRUPO ANID	10.1080/03610926.2023.2170180	J	Kemda, LE; Murray, M	Joint modeling of the longitudinal student mark and the competing events of degree completion and academic dropout	Article	RISKS SURVIVAL TIMES; OUTCOMES	[Kemda, Lionel Establet; Murray, Michael] Univ KwaZulu Natal, Sch Math Stat & Comp Sci, Durban, South Africa; [Kemda, Lionel Establet] Univ KwaZulu Natal, Sch Math Stat & Comp Sci, Private Bag X, ZA-54001 Durban, South Africa	Kemda, LE (corresponding author), Univ KwaZulu Natal, Sch Math Stat & Comp Sci, Private Bag X, ZA-54001 Durban, South Africa.	kemdalionel@gmail.com	0	COMMUNICATIONS IN STATISTICS-THEORY AND METHODS	2024
WOSCC	erwin2021performance	No duplicate	41	YES	Exclude	EC7	Evalúa el impacto de una política de becas y asesoría usando diseño experimental y análisis econométrico, sin un enfoque predictivo de machine learning	No				No	RECUPERADO EN GRUPO ANID	10.3102/0162373720979180	J	Erwin, C; Binder, M; Miller, C; Krause, K	Performance-Based Aid, Enhanced Advising, and the Income Gap in College Graduation: Evidence From a Randomized Controlled Trial	Article		[Erwin, Christopher] Auckland Univ Technol, Auckland, New Zealand; [Binder, Melissa; Krause, Kate] Univ New Mexico, Econ, Albuquerque, NM 87131 USA; [Binder, Melissa] Univ New Mexico, Publ Policy, Albuquerque, NM 87131 USA; [Miller, Cynthia] MDRC, New York, NY USA	Erwin, C (corresponding author), Auckland Univ Technol, Auckland, New Zealand.	cpe@unm.edu	8	EDUCATIONAL EVALUATION AND POLICY ANALYSIS	2021
WOSCC		No duplicate	42	YES	Exclude	EC7	Emplea un modelo de efectos fijos con fines causales para estimar el impacto de la reducción de la beca Pell sobre la finalización de estudios	No				No	NO QUEDA EN SLR FINAL	10.1080/00221546.2024.2385113	J	Sparks, D	To Give or to Take: Exploring Effects of Reductions in Pell Lifetime Eligibility	Article	FINANCIAL-AID; COLLEGE; GRANTS; PERFORMANCE; IMPACTS; PROGRAM	[Sparks, Daniel] Columbia Univ, Teachers Coll, New York, NY 10027 USA	Sparks, D (corresponding author), Columbia Univ, Teachers Coll, New York, NY 10027 USA.	jds2303@tc.columbia.edu	1	JOURNAL OF HIGHER EDUCATION	2025
WOSCC		No duplicate	43	YES	Exclude	EC6	Es un reporte de práctica institucional sobre la implementación de un centro de apoyo virtual ("Graduation Help Desk"), sin desarrollar ni evaluar un modelo predictivo	No				No	NO QUEDA EN SLR FINAL	10.5204/ssj.3445	J	Wyatt, TJ; Keneson, M; Rueda, C; Barrera, AM; Buechler-Steubing, A; Karoff, R; Appleford, M	Addressing Systemic Barriers to Timely Degree Completion through the Establishment of a Graduation Help Desk. A Practice Report	Article		[Wyatt, Tammy Jordan; Keneson, Matt; Rueda, Claudia; Barrera, Angelica M.; Buechler-Steubing, Amy; Appleford, Mark] Univ Texas San Antonio, San Antonio, TX 78249 USA; [Karoff, Rebecca] Univ Texas Syst, Austin, TX USA	Wyatt, TJ (corresponding author), Univ Texas San Antonio, San Antonio, TX 78249 USA.		0	STUDENT SUCCESS	2025
WOSCC	guzman2021rural	No duplicate	44	YES	Exclude	EC7	Utiliza modelado de dinámica de sistemas para evaluar los efectos económicos de la deserción, no como un modelo predictivo para la graduación individual de los estudiantes					No	SI	10.3389/feduc.2021.812114	J	Rincón, AG; Moreno, SB; Cala-Vitery, F	Rural Population and COVID-19: A Model for Assessing the Economic Effects of Drop-Out in Higher Education	Article	UNIVERSITY DROPOUT; FINANCIAL-AID; COLLEGE; INCOME; PERSISTENCE; INVESTMENT; DYNAMICS; SUCCESS; IMPACT; ONLINE	[Rincon, Alfredo Guzman] Corp Univ Asturias, Sch Econ & Adm Sci, Bogota, Colombia; [Rincon, Alfredo Guzman; Moreno, Sandra Barragan; Cala-Vitery, Favio] Univ Bogota Jorge Tadeo Lozano, Fac Nat Sci & Engn, Bogota, Colombia	Rincón, AG (corresponding author), Corp Univ Asturias, Sch Econ & Adm Sci, Bogota, Colombia.;Rincón, AG (corresponding author), Univ Bogota Jorge Tadeo Lozano, Fac Nat Sci & Engn, Bogota, Colombia.	alfredo.guzman@asturias.edu.co	9	FRONTIERS IN EDUCATION	2021
WOSCC		No duplicate	45	YES	Exclude	EC7	Aplica un enfoque econométrico de diferencias en diferencias (dif-in-dif) para evaluar retrospectivamente el impacto causal de una herramienta sobre la deserción y graduación	No				No	NO QUEDA EN SLR FINAL	10.1016/j.ijedudev.2025.103299	J	Herrera-Prada, LO	Ending the musical chairs game in higher education: How a data-driven tool improved educational outcomes in Colombia	Article	STUDENTS ACADEMIC-ACHIEVEMENT; DROPOUT; INFORMATION; MOTIVATION; SYSTEM; MODEL; ICTS	[Herrera-Prada, Luis Omar] Univ Gottingen, IAI, Gottingen, Germany; [Herrera-Prada, Luis Omar] Int Monetary Fund, Washington, DC 20431 USA	Herrera-Prada, LO (corresponding author), Univ Gottingen, IAI, Gottingen, Germany.;Herrera-Prada, LO (corresponding author), Int Monetary Fund, Washington, DC 20431 USA.	lui-herr@uniandes.edu.co	0	INTERNATIONAL JOURNAL OF EDUCATIONAL DEVELOPMENT	2025
WOSCC		No duplicate	46	YES	Exclude	EC7	Utiliza técnicas estadísticas de emparejamiento (nearest-neighbor matching) con un fin explicativo y causal para evaluar el impacto de estudiar en el extranjero	No				No	NO QUEDA EN SLR FINAL	10.1007/s11162-022-09673-z	J	Bhatt, R; Bell, A; Rubin, DL; Shiflet, C; Hodges, L	Education Abroad and College Completion	Article	STUDENTS; PARTICIPATION; INTENT; IMPACT; MODEL	[Bhatt, Rachana; Bell, Angela; Hodges, Leslie] Univ Syst Georgia, Atlanta, GA USA; [Rubin, Donald L.] Univ Georgia, Athens, GA 30602 USA; [Shiflet, Coryn] Georgia Inst Technol, Atlanta, GA 30332 USA	Rubin, DL (corresponding author), Univ Georgia, Athens, GA 30602 USA.	drubin@uga.edu	24	RESEARCH IN HIGHER EDUCATION	2022
WOSCC	sanchez2025college	No duplicate	47	YES	Include			Yes	Exclude	EC7	Utiliza regresión logística binaria con un enfoque inferencial tradicional para calcular razones de momios (Odds Ratios) y p-values, explicando estadísticamente qué variables inciden en la graduación oportuna, sin un esquema de validación predictiva (train/test).	No	SI	10.3389/feduc.2025.1672076	J	Sanchez, JE; Usinger, J	College degree completion for GEAR UP students placed at risk	Article	POSTSECONDARY EDUCATION; LOW-INCOME; SOCIOECONOMIC-STATUS; ENROLLMENT; ATTAINMENT; IMPACT; RURALITY	[Sanchez, Jafeth E.; Usinger, Janet] Univ Nevada, Reno Coll Educ & Human Dev, Dept Educ Studies, Reno, NV 89557 USA	Sanchez, JE (corresponding author), Univ Nevada, Reno Coll Educ & Human Dev, Dept Educ Studies, Reno, NV 89557 USA.	jesanchez@unr.edu	0	FRONTIERS IN EDUCATION	2025
WOSCC	guanin2024predicting	No duplicate	55	YES	Include			Yes	Include		Implementa la metodología CRISP-DM y utiliza algoritmos de clasificación (como XGBoost y Árboles de Decisión) evaluados mediante curvas ROC para predecir el éxito académico y la graduación.	SI	SI	10.3390/data9040060	J	Guanin-Fajardo, JH; Guaña-Moya, J; Casillas, J	Predicting Academic Success of College Students Using Machine Learning Techniques	Article	FEATURE-SELECTION; STATISTICAL COMPARISONS; PERFORMANCE; CLASSIFICATION; CLASSIFIERS; ENROLLMENT; ALGORITHM; KNOWLEDGE; DROPOUT; SYSTEM	[Guanin-Fajardo, Jorge Humberto] Univ Tecn Estatal Quevedo, Fac Ciencias Ingn, Quevedo 120508, Ecuador; [Guana-Moya, Javier] Pontificia Univ Catolica Ecuador, Fac Ingn, Quito 170525, Ecuador; [Casillas, Jorge] Univ Granada, Dept Comp Sci & Artificial Intelligence, Granada 18071, Spain	Guaña-Moya, J (corresponding author), Pontificia Univ Catolica Ecuador, Fac Ingn, Quito 170525, Ecuador.	jorgeguanin@uteq.edu.ec; eguana953@puce.edu.ec; casillas@decsai.ugr.es	8	DATA	2024
WOSCC		No duplicate	49	YES	Exclude	EC6	Es un estudio cualitativo basado en entrevistas que explora las barreras para la graduación, sin aplicar modelamiento predictivo computacional	No				No	NO QUEDA EN SLR FINAL	10.1177/23328584251343847	J	Spencer, G; Case, C; Chen-Bendle, EC	Navigating Higher Education Nontraditionally: Opportunities and Obstacles in Post-Traditional College Pathways to the Baccalaureate	Article	CONCEPTUAL-MODEL; SOCIAL-CLASS; UNIVERSITY; INVOLVEMENT; PERSISTENCE; INTEGRATION; ENGAGEMENT; STOPOUT; SUCCESS; TIME	[Spencer, George] NYU, Steinhardt Sch Culture Educ & Human Dev, Educ, 82 Washington Sq East, New York, NY 10003 USA; [Case, Collin] Univ Georgia, McBee Inst Higher Educ, Meigs Hall, Athens, GA 30602 USA; [Chen-Bendle, Emily C.] Univ Georgia, Louise McBee Inst Higher Educ, Distance learning, Meigs Hall, Athens, GA 30602 USA	Spencer, G (corresponding author), NYU, Steinhardt Sch Culture Educ & Human Dev, Educ, 82 Washington Sq East, New York, NY 10003 USA.	gcs8@nyu.edu; collincase@uga.edu; emily.chenbendle@uga.edu	0	AERA OPEN	2025
WOSCC		No duplicate	50	YES	Exclude	EC8	Aunque utiliza machine learning (Random Forest), el outcome predice exclusivamente la progresión y éxito del primer año, sin abordar la finalización del programa	No				No	NO QUEDA EN SLR FINAL	10.1080/09639284.2022.2145570	J	Everaert, P; Opdecam, E; van der Heijden, H	Predicting first-year university progression using early warning signals from accounting education: A machine learning approach	Article	ACADEMIC-PERFORMANCE; STUDENT DEPARTURE; DEGREE COMPLETION; DROP-OUT; DETERMINANTS; ATTRITION; GENDER; LEVEL; MODEL	[Everaert, Patricia; Opdecam, Evelien] Univ Ghent, Ghent, Belgium; [van der Heijden, Hans] Univ Sussex, Brighton, England	van der Heijden, H (corresponding author), Univ Sussex, Brighton, England.	h.vanderheijden@sussex.ac.uk	10	ACCOUNTING EDUCATION	2024
WOSCC	wulan2025transformation	No duplicate	51	YES	Exclude	EC7	Utiliza modelos de ecuaciones estructurales (SEM PLS) con fines explicativos sobre variables asociadas a la graduación a tiempo, sin aplicar machine learning predictivo.					No	SI	10.5267/j.dsl.2024.12.005	J	Wulan, RY; Sunarto; Kholil	Transformation of digital communication: Students' timely graduation model in blended learning post COVID-19 pandemic	Article		[Wulan, Rayung] Univ Indraprasta PGRI, Dept Informat Engn, Jakarta, Indonesia; [Sunarto] Univ Prof Dr Moestopo Beragama, Dept Commun, Jakarta, Indonesia; [Kholil] Univ Sahid, Dept Commun, Jakarta, Indonesia	Wulan, RY (corresponding author), Univ Indraprasta PGRI, Dept Informat Engn, Jakarta, Indonesia.	Rayung_Wulan@unindra.ac.id	0	DECISION SCIENCE LETTERS	2025
WOSCC		No duplicate	52	YES	Exclude	EC7	Evalúa retrospectivamente la relación e impacto (value-added) de los profesores de secundaria sobre los resultados universitarios, sin un enfoque predictivo algorítmico.	No				No	NO QUEDA EN SLR FINAL	10.1177/1044207320919899	J	Theobald, RJ; Goldhaber, DD; Gratz, TM; Holden, KL	High School English Language Arts Teachers and Postsecondary Outcomes for Students With and Without Disabilities	Article	TEST-SCORES; SPECIAL-EDUCATION; ACHIEVEMENT; QUALITY; IMPACTS; US	[Theobald, Roddy J.; Goldhaber, Dan D.; Holden, Kristian L.] Amer Inst Res, 3876 Bridge Way,Suite 201, Seattle, WA 98103 USA; [Goldhaber, Dan D.; Gratz, Trevor M.] Univ Washington, Seattle, WA 98195 USA	Theobald, RJ (corresponding author), Amer Inst Res, 3876 Bridge Way,Suite 201, Seattle, WA 98103 USA.	rtheobald@air.org	4	JOURNAL OF DISABILITY POLICY STUDIES	2021
WOSCC		No duplicate	53	YES	Exclude	EC7	Aunque menciona el uso de árboles de decisión, su diseño mixto tiene un fin inferencial/explicativo para entender el impacto causal de la elección del curso ("undermatching") en el tiempo de grado.	No				No	NO QUEDA EN SLR FINAL	10.1002/jee.20406	J	Inkelas, KK; Maeng, JL; Williams, AL; Jones, JS	Another form of undermatching? A mixed-methods examination of first-year engineering students' calculus placement	Article	MATHEMATICS SELF-EFFICACY; GRADUATION; CHOICE; WOMEN	[Inkelas, Karen K.; Maeng, Jennifer L.] Univ Virginia, Sch Educ & Human Dev, 405 Emmet St South, Charlottesville, VA 22904 USA; [Williams, Aaron L.] Univ Virginia, Sch Engn & Appl Sci, Charlottesville, VA 22904 USA; [Jones, Jason S.] Univ Virginia, Dept Student Hlth & Wellness, Charlottesville, VA 22904 USA	Inkelas, KK (corresponding author), Univ Virginia, Sch Educ & Human Dev, 405 Emmet St South, Charlottesville, VA 22904 USA.	kki5x@virginia.edu; jlc7d@virginia.edu; alw3fn@virginia.edu; jsj6y@virginia.edu	5	JOURNAL OF ENGINEERING EDUCATION	2021
WOSCC		No duplicate	54	YES	Exclude	EC6	Estudio cualitativo basado en entrevistas que explora factores de éxito, sentido de pertenencia e integración comunitaria, sin proponer modelos empíricos predictivos.	No				No	NO QUEDA EN SLR FINAL	10.1080/07294360.2023.2258825	J	Fredericks, B; Barney, K; Bunda, T; Hausia, K; Martin, A; Elston, J; Bernardino, B	The importance of Indigenous centres/units for Aboriginal and Torres Strait Islander students: ensuring connection and belonging to support university completion	Article	HIGHER-EDUCATION	[Fredericks, Bronwyn; Barney, Katelyn; Bunda, Tracey; Bernardino, Brenna] Univ Queensland, Off Deputy Vice Chancellor Indigenous Engagement, St Lucia, Australia; [Hausia, Kirsten] Univ Melbourne, Melbourne Inst Indigenous Dev, Murrup Barak, Melbourne, Australia; [Martin, Anne] Australian Natl Univ, Tjabal Ctr, Canberra, Australia; [Elston, Jacinta] Monash Univ, William Cooper Inst, Melbourne, Aus…	Barney, K (corresponding author), Univ Queensland, Off Deputy Vice Chancellor Indigenous Engagement, St Lucia, Australia.;Barney, K (corresponding author), Univ Queensland, St Lucia, Australia.	k.barney@uq.edu.au	4	HIGHER EDUCATION RESEARCH & DEVELOPMENT	2024
SCOPUS	hammoodi2022using	No duplicate	175	YES	Include			Yes	Include		Desarrolla un modelo predictivo dinámico aplicando múltiples algoritmos de machine learning (Bagging, Random Forest, J48, etc.) con validación cruzada para predecir explícitamente la finalización del grado ("degree completion") a partir de variables sociodemográficas.	SI	SI	10.22266/ijies2022.0430.11		Hammoodi M.S.; Al-Azawei A.	Using Socio-Demographic Information in Predicting Students' Degree Completion based on a Dynamic Model	Article						International Journal of Intelligent Engineering and Systems	2022
WOSCC		No duplicate	56	YES	Exclude	EC7	Emplea regresión múltiple jerárquica con el fin explicativo de determinar qué variables aportan a la varianza del "thriving" (prosperidad/compromiso), sin predecir graduación.	No				No	NO QUEDA EN SLR FINAL	10.1080/15363759.2024.2306888	J	Goodwin, W; Schreiner, LA	Thriving in Black and Latino Men at Christian Colleges and Universities	Article	PREDOMINANTLY WHITE COLLEGES; INSTITUTIONAL INTEGRITY; STUDENTS; FACULTY; SENSE; COMMUNITY; RACE	[Goodwin, Whittington] ThriveDX, Miami, FL USA; [Schreiner, Laurie A.] Azusa Pacific Univ, Azusa, CA USA; [Schreiner, Laurie A.] Azusa Pacific Univ, Dept Higher Educ, 901 E Alosta Ave, Azusa, CA 91702 USA	Schreiner, LA (corresponding author), Azusa Pacific Univ, Dept Higher Educ, 901 E Alosta Ave, Azusa, CA 91702 USA.	lschreiner@apu.edu	0	CHRISTIAN HIGHER EDUCATION	2024
WOSCC	giudici2021academic	No duplicate	57	YES	Borderline		Utiliza árboles de regresión (CART) y modelos de riesgo competitivo para investigar el tiempo de grado. Pasa a texto completo para verificar su propósito predictivo (IC3) vs. analítico (EC7).	Yes	Exclude	EC7	Emplea modelos de riesgos competitivos y árboles de regresión con fines exploratorios/explicativos para extraer determinantes y calcular riesgos relativos (RRR) sobre el tiempo de grado, sin una validación de desempeño predictivo.	No	SI	10.1186/s41118-021-00145-3	J	Giudici, C; Trappolini, E; Vicari, D	The academic performance of students with a migrant background: evidence from a cohort enrolled at Sapienza University of Rome	Article	INTERNATIONAL STUDENTS; EDUCATION; ATTAINMENT; EUROPE; TIME; COST	[Giudici, Cristina] Sapienza Univ Roma, Dipartimento Metodi & Modelli Econ Terr & Finanza, Rome, Italy; [Trappolini, Eleonora] Univ Milano Bicocca, Dipartimento Sociol & Ric Sociale, Milan, Italy; [Vicari, Donatella] Sapienza Univ Roma, Dipartimento Sci Stat, Rome, Italy	Giudici, C (corresponding author), Sapienza Univ Roma, Dipartimento Metodi & Modelli Econ Terr & Finanza, Rome, Italy.	cristina.giudici@uniroma1.it	4	GENUS	2021
WOSCC		No duplicate	58	YES	Exclude	EC2	El estudio analiza exclusivamente los factores que inciden en el tiempo de grado de estudiantes a nivel doctoral (posgrado), lo cual está fuera de la población elegible.	No				No	NO QUEDA EN SLR FINAL	10.20853/38-1-6268	J	van Lill, MH	A STUDY OF DOCTORAL TIME-TO-DEGREE IN SELECTED DISCIPLINES AT SOUTH AFRICAN PUBLIC UNIVERSITIES	Article	STUDENT ATTRITION; EDUCATION; SUCCESS; FACULTY	[van Lill, M. H.] Stellenbosch Univ, Ctr Res Evaluat Sci & Technol CREST, Stellenbosch, South Africa; [van Lill, M. H.] Stellenbosch Univ, DSI NRF Ctr Excellence Scientometr Sci Technol & I, Stellenbosch, South Africa	van Lill, MH (corresponding author), Stellenbosch Univ, Ctr Res Evaluat Sci & Technol CREST, Stellenbosch, South Africa.;van Lill, MH (corresponding author), Stellenbosch Univ, DSI NRF Ctr Excellence Scientometr Sci Technol & I, Stellenbosch, South Africa.		0	SOUTH AFRICAN JOURNAL OF HIGHER EDUCATION	2024
WOSCC		No duplicate	59	YES	Exclude	EC6	Es un artículo de adaptación teórica, conceptual y de revisión sobre prácticas pedagógicas y diseño instruccional, sin desarrollo de modelamiento predictivo empírico.	No				No	NO QUEDA EN SLR FINAL	10.1016/j.ijme.2024.100941	J	Alstete, JW; Meyer, JP; Beutell, NJ	Empowering neurodivergent students in management education with gradual release of responsibility	Article	INSTRUCTION; TECHNOLOGY; READINESS; COLLEGE	[Alstete, Jeffrey W.; Meyer, John P.; Beutell, Nicholas J.] Iona Univ, LaPenta Sch Business, New Rochelle, NY 10801 USA	Alstete, JW (corresponding author), Iona Univ, LaPenta Sch Business, New Rochelle, NY 10801 USA.	jalstete@iona.edu; jmeyer@iona.edu; nbeutell@iona.edu	5	INTERNATIONAL JOURNAL OF MANAGEMENT EDUCATION	2024
WOSCC	yang2025analysis	No duplicate	60	YES	Borderline		Propone un modelo probabilístico y basado en grafos (redes curriculares) para medir tiempo y progresión. Pasa a lectura completa para confirmar si hace predicción a nivel de estudiante (IC3).	Yes	Exclude	EC7	Utiliza teoría de grafos y modelos probabilísticos para analizar estructuralmente las redes curriculares institucionales y cuellos de botella, en lugar de predecir la graduación de estudiantes individuales mediante algoritmos de IA.	No	SI	10.3390/electronics14153016	J	Yang, BN; Gharebhaygloo, M; Rondi, HR; Banu, SZ; Huang, XL; Ercal, G	Analysis of Student Progression Through Curricular Networks: A Case Study in an Illinois Public Institution	Article	FAULT-DIAGNOSIS	[Yang, Bonan; Rondi, Hannah Rachel; Banu, Syeda Zunehra; Ercal, Gunes] Southern Illinois Univ Edwardsville, Comp Sci Dept, 1 Hairpin Dr, Edwardsville, IL 62026 USA; [Gharebhaygloo, Mahdi] Missouri Univ Sci & Technol, Math & Stat Dept, 400 W 12th St, Rolla, MO 65409 USA; [Huang, Xiaolan] Southern Illinois Univ, Comp Sci Dept, 1230 Lincoln Dr, Carbondale, IL 62901 USA	Ercal, G (corresponding author), Southern Illinois Univ Edwardsville, Comp Sci Dept, 1 Hairpin Dr, Edwardsville, IL 62026 USA.	byang@siue.edu; gercal@siue.edu	0	ELECTRONICS	2025
WOSCC		No duplicate	61	YES	Exclude	EC7	Utiliza modelos estadísticos (cross-classified multilevel) con un propósito explicativo para evaluar si la representación de estudiantes de primera generación incide en la retención	No				No	NO QUEDA EN SLR FINAL	10.1007/s11162-024-09833-3	J	Bowman, NA; Bettencourt, GM; Moon, S	How the Ingroup Representation of First-Generation Students in Residence Halls Predicts Short-Term and Long-Term College Success	Article	HIGHER-EDUCATION; SOCIAL-CLASS; LOW-INCOME; DEGREE COMPLETION; GRADES; EXPERIENCES; INEQUALITY; 1ST-YEAR; PEERS; INVOLVEMENT	[Bowman, Nicholas A.; Moon, Sora] Univ Iowa, Lindquist Ctr N491, Dept Educ Policy & Leadership Studies, Iowa City, IA 52242 USA; [Bettencourt, Genia M.] Univ Memphis, Dept Leadership, Memphis, TN USA	Bowman, NA (corresponding author), Univ Iowa, Lindquist Ctr N491, Dept Educ Policy & Leadership Studies, Iowa City, IA 52242 USA.	nick-bowman@uiowa.edu	0	RESEARCH IN HIGHER EDUCATION	2025
SCOPUS	herianto2024machine	No duplicate	170	YES	Include			Yes	Include		Presenta un modelamiento predictivo avanzado que utiliza técnicas de ensamblado (Stacking), remuestreo para datos desbalanceados (SMOTE) y optimización de hiperparámetros (Optuna) con algoritmos base y meta-modelos para predecir con alta precisión la graduación a tiempo.	SI	SI	10.47738/jads.v5i3.316		Herianto; Kurniawan B.; Hartomi Z.H.; Irawan Y.; Anam M.K.	Machine Learning Algorithm Optimization using Stacking Technique for Graduation Prediction	Article						Journal of Applied Data Sciences	2024
WOSCC		No duplicate	63	YES	Exclude	EC7	Utiliza un modelo de análisis de senderos (Path Analysis) para evaluar la relación explicativa o estructural entre actividad física, ser primera generación y la graduación	No				No	NO QUEDA EN SLR FINAL	10.1080/26408066.2023.2265922	J	Mullen, S; Luo, Y; Adamek, J; Phansikar, M; Mackenzie, M; Roberts, B; Larrison, CR	Path Analysis of Effects of First-Generation Status on Physical Activity and 4-Year College Degree Completion	Article	STUDENTS; ASSOCIATION; DEPRESSION; UNIVERSITY; EXERCISE; METAANALYSIS; ATTRITION	[Mullen, Sean; Luo, Yan; Adamek, John; Phansikar, Madhura] Univ Illinois, Dept Kinesiol & Community Hlth, Urbana, IL 61822 USA; [Mullen, Sean] Univ Illinois, Beckman Inst Adv Sci & Technol, Urbana, IL USA; [Mullen, Sean] Univ Illinois, Ctr Social & Behav Sci, Urbana, IL USA; [Mullen, Sean] Univ Illinois, Informat Programs, Urbana, IL USA; [Mackenzie, Michael] Univ Delaware, Dept Behav Hlth & Nutr…	Mullen, S (corresponding author), Univ Illinois, Dept Kinesiol & Community Hlth, Urbana, IL 61822 USA.	spmullen@illinois.edu	1	JOURNAL OF EVIDENCE-BASED SOCIAL WORK	2024
WOSCC		No duplicate	64	YES	Exclude	EC6	Evalúa una intervención pedagógica (aula invertida) en un curso de química analizando diferencias de calificaciones, sin desarrollar un modelo algorítmico predictivo	No				No	NO QUEDA EN SLR FINAL	10.1021/acs.jchemed.1c00401	J	Almeida, KH	Disaggregated General Chemistry Grades Reveal Differential Success among BIPOC Students in Partial Flipped Team Learning Classrooms	Article	NARROWS ACHIEVEMENT GAPS; SCIENCE; PERFORMANCE; INSTRUCTION; DIVERSITY; FIELD	[Almeida, Karen H.] Rhode Isl Coll, Phys Sci Dept, Providence, RI 02908 USA	Almeida, KH (corresponding author), Rhode Isl Coll, Phys Sci Dept, Providence, RI 02908 USA.	kalmeida@ric.edu	6	JOURNAL OF CHEMICAL EDUCATION	2022
WOSCC		No duplicate	65	YES	Exclude	EC7	Emplea regresión logística binaria con un fin inferencial/asociativo para analizar qué factores de fondo se asocian a la obtención del título en estudiantes de transferencia	No				No	NO QUEDA EN SLR FINAL	10.1080/07377363.2023.2264490	J	Kamer, JA; Ishitani, TT	The Road Less Traveled: Bachelor's Degree Attainment Amongst First-Time Nontraditional-Aged Transfer Students in the United States	Article	COLLEGE PERSISTENCE; EXPERIENCE; COMPLETION; UNIVERSITY; OUTCOMES; SUPPORT; IMPACT; MODEL; LIFE	[Kamer, Jacob A.] Tennessee Higher Educ Commiss, Nashville, TN USA; [Kamer, Jacob A.] Tennessee Student Assistance Corp TSAC, THEC, Nashville, TN USA; [Ishitani, Terry T.] Univ Tennessee, Higher Educ, Knoxville, TN USA; [Kamer, Jacob A.] Tennessee Higher Educ Commiss, Policy Planning & Res, Nashville, TN 37243 USA	Kamer, JA (corresponding author), Tennessee Higher Educ Commiss, Policy Planning & Res, Nashville, TN 37243 USA.	Jacob.Kamer@tn.gov	1	JOURNAL OF CONTINUING HIGHER EDUCATION	2024
WOSCC	nachouki2023student	No duplicate	66	YES	Exclude	EC4	Aunque emplea machine learning (Random Forest), su predicción se limita exclusivamente al rendimiento de un curso (course grade), no a la graduación o finalización del grado					No	SI	10.1016/j.tine.2023.100214	J	Nachouki, M; Mohamed, EA; Mehdi, R; Abou Naaj, M	Student course grade prediction using the random forest algorithm: Analysis of predictors' importance	Article	PERFORMANCE; ATTENDANCE; UNIVERSITY	[Nachouki, Mirna; Mohamed, Elfadil A.; Mehdi, Riyadh; Abou Naaj, Mahmoud] Ajman Univ, Artificial Intelligence Res Ctr AIRC, Dept Informat Technol, Ajman, U Arab Emirates	Nachouki, M (corresponding author), Ajman Univ, Artificial Intelligence Res Ctr AIRC, Dept Informat Technol, Ajman, U Arab Emirates.	mirna@ajman.ac.ae	21	TRENDS IN NEUROSCIENCE AND EDUCATION	2023
WOSCC		No duplicate	67	YES	Exclude	EC1	El estudio predice los riesgos y calidad en proyectos de construcción en Taiwán, lo cual está fuera del contexto educativo estudiantil elegible	No				No	NO QUEDA EN SLR FINAL	10.3390/app12157790	J	Lin, CL; Fan, CL; Chen, BK	Hybrid Analytic Hierarchy Process-Artificial Neural Network Model for Predicting the Major Risks and Quality of Taiwanese Construction Projects	Article	COMPRESSIVE STRENGTH; INTELLIGENCE; MANAGEMENT	[Lin, Chien-Liang] Natl Kaohsiung Univ Sci & Technol, Dept Construct Engn, Kaohsiung 824, Taiwan; [Fan, Ching-Lung] Republ China Mil Acad, Dept Civil Engn, 1 Weiwu Rd, Kaohsiung 830, Taiwan; [Chen, Bey-Kun] Natl Kaohsiung Univ Sci & Technol, Inst Engn Sci & Technol, Kaohsiung 824, Taiwan	Fan, CL (corresponding author), Republ China Mil Acad, Dept Civil Engn, 1 Weiwu Rd, Kaohsiung 830, Taiwan.	ken@nkust.edu.tw; p93228001@ntu.edu.tw; beykunchen@yahoo.com.tw	19	APPLIED SCIENCES-BASEL	2022
WOSCC	khamechian2022mathematical	No duplicate	68	YES	Exclude	EC5	Propone modelos matemáticos de optimización (programación entera) para la planificación institucional de horarios y cursos, no para la predicción de resultados a nivel estudiante					No	SI	10.1016/j.cie.2021.107855	J	Khamechian, M; Petering, MEH	A mathematical modeling approach to university course planning	Article	SCHEDULING PROBLEM; ALGORITHM; SOLVE	[Khamechian, Mohammad; Petering, Matthew E. H.] Univ Wisconsin Milwaukee, Dept Ind & Mfg Engn, POB 784, Milwaukee, WI 53201 USA	Petering, MEH (corresponding author), Univ Wisconsin Milwaukee, Dept Ind & Mfg Engn, POB 784, Milwaukee, WI 53201 USA.	khamech@uwm.edu; mattpete@uwm.edu	6	COMPUTERS & INDUSTRIAL ENGINEERING	2022
WOSCC		No duplicate	69	YES	Exclude	EC6	Es un estudio que evalúa el impacto de un programa de tutoría (coaching) en el logro de metas mediante encuestas y métodos descriptivos, sin modelamiento predictivo	No				No	NO QUEDA EN SLR FINAL	10.1080/17521882.2023.2223668	J	Potvin, MC; Ryan, M; Zolotnitsky, L; Carr, K; Beach, C	Coaching support students with disabilities goal attainment in higher education	Article	COLLEGE-STUDENTS; SELF-REGULATION; INTERVENTION; MODEL; ACCOMMODATIONS; EFFICACY; BARRIERS; PROGRAM; AUTISM; IMPACT	[Potvin, Marie-Christine; Ryan, Margaret; Zolotnitsky, Lisa; Carr, Kathleen; Beach, Caitlin] Thomas Jefferson Univ, Jefferson Coll Rehabil Sci, Philadelphia, PA USA; [Potvin, Marie-Christine] Thomas Jefferson Univ, Jefferson Coll Rehabil Sci, 901 Walnut St,6th Floor, Philadelphia, PA 19107 USA	Potvin, MC (corresponding author), Thomas Jefferson Univ, Jefferson Coll Rehabil Sci, 901 Walnut St,6th Floor, Philadelphia, PA 19107 USA.	marie-christine.potvin@jefferson.edu	4	COACHING-AN INTERNATIONAL JOURNAL OF THEORY RESEARCH AND PRACTICE	2024
WOSCC		No duplicate	70	YES	Exclude	EC7	Emplea modelos multinivel y de efectos fijos para evaluar causalmente cómo la diversidad incide en las calificaciones de cursos STEM, con un enfoque explicativo	No				No	NO QUEDA EN SLR FINAL	10.1177/23328584231209957	J	Bowman, N; Logel, C; Lacosse, J; Canning, EA; Emerson, KTU; Murphy, MC	The Role of Minoritized Student Representation in Promoting Achievement and Equity Within College STEM Courses	Article	EDUCATION RESEARCH; DEGREE COMPLETION; PERSISTENCE; INTERSECTIONALITY; EXPERIENCES; CLASSROOM; DIVERSITY; MEMBERS; WOMEN; BLACK	[Bowman, Nicholas] Univ Iowa, Educ Policy & Leadership Studies, Lindquist Ctr N438A, 240 S Madison St, Iowa City, IA 52242 USA; [Logel, Christine] Renison Univ Coll, social Dev Studies, Waterloo, ON, Canada; [Lacosse, Jennifer] Univ Michigan Flint, Psychol, 260 French Hall,327 E Kearsley St, Flint, MI 48503 USA; [Canning, Elizabeth A.] Washington State Univ, Psychol, Johnson Tower 210, Pullman, W…	Bowman, N (corresponding author), Univ Iowa, Educ Policy & Leadership Studies, Lindquist Ctr N438A, 240 S Madison St, Iowa City, IA 52242 USA.	nick-bowman@uiowa.edu	17	AERA OPEN	2023
WOSCC		No duplicate	71	YES	Exclude	EC6	Artículo de orientación práctica/descriptivo sobre cómo crear cursos STEM de aprendizaje-servicio, sin desarrollar modelos predictivos	No				No	NO QUEDA EN SLR FINAL	10.5130/ijcre.v16i1.8697	J	Miller, G; Ng, M	A Practice-Based Guide for Creating STEM Service Learning Courses	Article		[Miller, Genna; Ng, Minna] Duke Univ, Durham, NC 27708 USA	Ng, M (corresponding author), Duke Univ, Durham, NC 27708 USA.	minna.ng@duke.edu	0	GATEWAYS-INTERNATIONAL JOURNAL OF COMMUNITY RESEARCH AND ENGAGEMENT	2023
WOSCC		No duplicate	72	YES	Exclude	EC6	Estudio exploratorio sobre las percepciones de los estudiantes ante métodos de enseñanza remota, sin aplicación de modelamiento predictivo	No				No	NO QUEDA EN SLR FINAL	10.1021/acs.jchemed.1c00758	J	Accettone, SLW	Student Perceptions of Remote Chemistry Lecture Delivery Methods	Article	HIGHER-EDUCATION; ONLINE; ENGAGEMENT; ATTENDANCE; TIME	[Accettone, Shannon L. W.] Trent Univ, Dept Chem, Peterborough, ON K9L 0G2, Canada	Accettone, SLW (corresponding author), Trent Univ, Dept Chem, Peterborough, ON K9L 0G2, Canada.	shannonaccettone@trentu.ca	15	JOURNAL OF CHEMICAL EDUCATION	2021
WOSCC		No duplicate	73	YES	Exclude	EC2	El estudio investiga la retención y éxito exclusivamente en estudiantes de doctorado (posgrado), lo cual está fuera de la población elegible	No				No	NO QUEDA EN SLR FINAL	10.1080/00221546.2024.2397311	J	Bahnson, M; Satterfield, D; Kirn, A; Hope, EC	Relationships and Identity Influences on Engineering Doctoral Degree Completion Intentions	Article	COLLEGE PERSISTENCE; GRADUATE-STUDENTS; ATTRITION; BLACK; MODEL; EXPERIENCES; EDUCATION; SENSE; STAY; MEN	[Bahnson, Matthew] Penn State Univ, Dept Mech Engn, Chapel Hill, NC 16802 USA; [Satterfield, Derrick] Univ Nevada, Dept Engn Educ, Reno, NV USA; [Kirn, Adam] Univ Nevada, Dept Comp Sci & Engn, Reno, NV USA; [Hope, Elan C.] Policy Res Associates Inc, Res & Evaluat, Troy, NY USA	Bahnson, M (corresponding author), Penn State Univ, Dept Mech Engn, Chapel Hill, NC 16802 USA.	mbahnson@purdue.edu	1	JOURNAL OF HIGHER EDUCATION	2025
WOSCC	west2024bringing	No duplicate	74	YES	Borderline		Utiliza Análisis de Clases Latentes (LCA) para identificar subgrupos de estudiantes que han desertado. Avanza a lectura completa para verificar si su enfoque es predictivo (IC3) o netamente descriptivo (EC6)	Yes	Exclude	EC6	Utiliza análisis de clases latentes (LCA) para segmentar y agrupar a estudiantes que ya han abandonado sus estudios (stop-outs) según sus barreras, siendo un estudio de perfilamiento descriptivo/exploratorio sin un objetivo predictivo supervisado sobre la graduación.	No	SI	10.3389/fpsyg.2024.1297464	J	West, CL; Chen, Q; Boika, N	Bringing them back: using latent class analysis to re-engage college stop-outs	Article	HIGHER-EDUCATION; STUDENTS; EXPERIENCE; PROFILES; SWIRL	[West, Cassandra Lynn] Univ North Texas, Data Analyt & Inst Res, Denton, TX 76205 USA; [Chen, Qi; Boika, Nduka] Univ North Texas, Dept Educ Psychol, Denton, TX 76205 USA; [West, Cassandra Lynn] ITHAKA, New York, NY 10006 USA	West, CL (corresponding author), Univ North Texas, Data Analyt & Inst Res, Denton, TX 76205 USA.;Chen, Q (corresponding author), Univ North Texas, Dept Educ Psychol, Denton, TX 76205 USA.;West, CL (corresponding author), ITHAKA, New York, NY 10006 USA.	cassie.clough@gmail.com; Qi.Chen@unt.edu	2	FRONTIERS IN PSYCHOLOGY	2024
WOSCC		No duplicate	75	YES	Exclude	EC4	Utiliza ecuaciones estructurales para evaluar el impacto del COVID-19 en el bienestar estudiantil (well-being), siendo un outcome adyacente sin enfoque predictivo algorítmico.	No				No	NO QUEDA EN SLR FINAL	10.3389/fpsyg.2021.642689	J	Plakhotnik, MS; Volkova, NV; Jiang, CL; Yahiaoui, D; Pheiffer, G; McKay, K; Newman, S; Reissig-Thust, S	The Perceived Impact of COVID-19 on Student Well-Being and the Mediating Role of the University Support: Evidence From France, Germany, Russia, and the UK	Article	MENTAL-HEALTH; CONSERVATION; RESOURCES; PERCEPTIONS; EXPERIENCES; EDUCATION; MODEL	[Plakhotnik, Maria S.; Volkova, Natalia V.] HSE Univ, Dept Management, Moscow, Russia; [Jiang, Cuiling] Kedge Business Sch, Dept Management, Talence, France; [Yahiaoui, Dorra] Kedge Business Sch, Dept Management, Marseille, France; [Pheiffer, Gary; McKay, Kerry; Newman, Sonja] Univ Hertfordshire, Hertfordshire Business Sch, Hatfield, Herts, England; [Reissig-Thust, Solveig] Berlin Sch Econ & Law,…	Volkova, NV (corresponding author), HSE Univ, Dept Management, Moscow, Russia.	nv.volkova@hse.ru	65	FRONTIERS IN PSYCHOLOGY	2021
WOSCC	de2023bending	No duplicate	76	YES	Borderline		Emplea modelos econométricos (cross-sectional, fixed-effects) para calcular tasas de graduación predichas a nivel institucional. Pasa a texto completo para confirmar su enfoque predictivo	Yes	Exclude	EC7	Emplea modelos econométricos retrospectivos (efectos fijos y sección cruzada) para estimar las tasas de graduación a nivel institucional y evaluar la efectividad de las universidades, sin constituir un sistema algorítmico de predicción a nivel de estudiante.	No	RECUPERADO EN GRUPO ANID	10.1057/s41307-023-00304-5	J	Galvao, JD; Tucker, F; Attewell, P	Bending the Curve: Institutional Factors Associated with Graduation Rates	Article	PERFORMANCE; COLLEGE; SUCCESS; PREDICTORS	[de Castro Galvao, Juliana; Tucker, Frederick; Attewell, Paul] Univ Ctr City Univ New York, CUNY Grad Ctr, Grad Sch, Dept Sociol, 365 5th Ave,Room 6112, New York, NY 10016 USA	Attewell, P (corresponding author), Univ Ctr City Univ New York, CUNY Grad Ctr, Grad Sch, Dept Sociol, 365 5th Ave,Room 6112, New York, NY 10016 USA.	pattewell@gc.cuny.edu	0	HIGHER EDUCATION POLICY	2024
WOSCC		No duplicate	77	YES	Exclude	EC7	Emplea modelos de ecuaciones estructurales multinivel con un fin explicativo para evaluar el impacto institucional en la movilidad intergeneracional	No				No	NO QUEDA EN SLR FINAL	10.1007/s11162-023-09753-8	J	Simpfenderfer, A	The Role of Higher Education in Intergenerational Mobility: An Exploration Using Multilevel Structural Equation Modeling	Article	LOW-INCOME STUDENTS; COLLEGE SELECTIVITY; RACIAL-DIFFERENCES; DEGREE COMPLETION; CAMPUS CLIMATE; FACULTY; DIVERSITY; PERSISTENCE; IMPACT; TRENDS	[Simpfenderfer, Amanda] William & Mary, Sch Educ, Williamsburg, VA 23185 USA	Simpfenderfer, A (corresponding author), William & Mary, Sch Educ, Williamsburg, VA 23185 USA.	ajsimpfenderfe@wm.edu	2	RESEARCH IN HIGHER EDUCATION	2024
WOSCC		No duplicate	78	YES	Exclude	EC7	Utiliza estrategias de modelado explicativo para analizar el impacto asociativo y causal de la participación deportiva sobre la obtención del título, sin aplicar machine learning predictivo	No				No	NO QUEDA EN SLR FINAL	10.1111/socf.12967	J	Tompsett, J; Mcdossi, O; Roscigno, VJ	Collegiate Sports Participation, Academic Achievement, and Bachelor's Degree Completion1	Article	BLACK-AND-WHITE; AFRICAN-AMERICAN; INTERGENERATIONAL MOBILITY; YOUTHS PERCEPTIONS; ECONOMIC RETURNS; EDUCATION; RACE; TIME; AVAILABILITY; STEREOTYPES	[Tompsett, James; Roscigno, Vincent J.] Ohio State Univ, Dept Sociol, 238 Townshend Hall,1885 Neil Ave Mall, Columbus, OH 43210 USA; [Mcdossi, Oded] Univ Haifa, Dept Sociol, IL-31905 Haifa, Israel	Tompsett, J (corresponding author), Ohio State Univ, Dept Sociol, 238 Townshend Hall,1885 Neil Ave Mall, Columbus, OH 43210 USA.	jamesatompsett@gmail.com; omcdossi@soc.haifa.ac.il; roscigno.1@osu.edu	1	SOCIOLOGICAL FORUM	2023
WOSCC		No duplicate	79	YES	Exclude	EC4	Se centra en el desarrollo y validación de una escala psicométrica para medir el bienestar estudiantil (student well-being), no en predecir la graduación	No				No	NO QUEDA EN SLR FINAL	10.1016/j.ijme.2024.100933	J	Khatri, P; Duggal, HK; Lim, WM; Thomas, A; Shiva, A	Student well-being in higher education: Scale development and validation with implications for management education	Article	UNIVERSITY-STUDENTS; COLLEGE-STUDENTS; POSITIVE PSYCHOLOGY; CONTENT VALIDITY; LIFE; SELF; BURNOUT; STRESS; MODEL; SATISFACTION	[Khatri, Puja; Duggal, Harshleen Kaur] Guru Gobind Singh Indraprastha Univ, Univ Sch Management Studies, Dwarka, New Delhi, India; [Lim, Weng Marc] Sunway Univ, Sunway Business Sch, Sunway City, Selangor, Malaysia; [Lim, Weng Marc] Swinburne Univ Technol, Sch Business Law & Entrepreneurship, Hawthorn, Vic, Australia; [Lim, Weng Marc] Swinburne Univ Technol, Fac Business Design & Arts, Sarawak Cam…	Thomas, A (corresponding author), Wroclaw Univ Sci & Technol, Dept Operat Res & Business Intelligence, Wroclaw, Poland.	pujakhatri@ipu.ac.in; harshleen.pahwa@gmail.com; lim@wengmarc.com; asha.thomas@pwr.edu.pl; atulshiva@gmail.com	25	INTERNATIONAL JOURNAL OF MANAGEMENT EDUCATION	2024
WOSCC	iatrellis2021two	No duplicate	12	YES	Include			Yes	Include		Propone un modelo predictivo híbrido estructurado en dos fases, combinando el aprendizaje no supervisado (K-Means) y supervisado (Random Forest) para predecir el tiempo de obtención del grado (Time to Degree).	SI	SI	10.1007/s10639-020-10260-x	J	Iatrellis, O; Savvas, IK; Fitsilis, P; Gerogiannis, VC	A two-phase machine learning approach for predicting student outcomes	Article	HIGHER-EDUCATION; PERFORMANCE; ANALYTICS; SYSTEMS	[Iatrellis, Omiros; Savvas, Ilias K.; Fitsilis, Panos; Gerogiannis, Vassilis C.] Univ Thessaly, Larisa, Greece	Iatrellis, O (corresponding author), Univ Thessaly, Larisa, Greece.	iatrellis@hotmail.com	55	EDUCATION AND INFORMATION TECHNOLOGIES	2021
WOSCC		No duplicate	81	YES	Exclude	EC7	Utiliza modelos jerárquicos con el fin de explicar los determinantes e inequidades que afectan la deserción (dropout), sin un enfoque predictivo de machine learning.	No				No	NO QUEDA EN SLR FINAL	10.3390/math9243280	J	Barbosa-Camargo, MI; Garcia-Sanchez, A; Ridao-Carlini, ML	Inequality and Dropout in Higher Education in Colombia. A Multilevel Analysis of Regional Differences, Institutions, and Field of Study	Article	STUDENT DROPOUT; FINANCIAL-AID; COLLEGE ENROLLMENT; DEGREE COMPLETION; UNIVERSITY; RETENTION; EXPECTATIONS; ACHIEVEMENT; PERSISTENCE; BEHAVIOR	[Barbosa-Camargo, Maria Ines] Univ La Salle, Fac Econ Empresa & Desarrollo Sostenible, Bogota 11001, Colombia; [Garcia-Sanchez, Antonio; Ridao-Carlini, Maria Luisa] Univ Seville, Dept Econ & Hist Econ, Seville 41018, Spain	Barbosa-Camargo, MI (corresponding author), Univ La Salle, Fac Econ Empresa & Desarrollo Sostenible, Bogota 11001, Colombia.	mibarbosa@unisalle.edu.co; acichez@us.es; mlridao@us.es	7	MATHEMATICS	2021
WOSCC		No duplicate	82	YES	Exclude	EC4	Estudia las intenciones de finalización de grado exclusivamente en estudiantes de doctorado (posgrado), población que está fuera de los criterios de elegibilidad.	No				No	NO QUEDA EN SLR FINAL	10.1002/jee.20516	J	Bahnson, M; Satterfield, D; Perkins, H; Parker, M; Tsugawa, M; Cass, C; Kirn, A	Engineer identity and degree completion intentions in doctoral study	Article	COLLEGE PERSISTENCE; STUDENT; MODEL; SENSE; GO	[Bahnson, Matthew] Penn State Univ, Dept Mech Engn, 206 Reber Bldg, University Pk, PA 16802 USA; [Satterfield, Derrick; Parker, Mackenzie; Kirn, Adam] Univ Nevada, Dept Elect & Biomed Engn, Reno, NV 89557 USA; [Perkins, Heather] Indiana Univ, Dept Psychol, Bloomington, IN USA; [Tsugawa, Marissa] Univ Utah, Dept Engn Educ, Logan, UT USA; [Cass, Cheryl] SAS Inst, Cary, NC USA	Bahnson, M (corresponding author), Penn State Univ, Dept Mech Engn, 206 Reber Bldg, University Pk, PA 16802 USA.	mrb6692@psu.edu; dsatterfield@unr.edu; hlperkin@iu.edu; mcparker@nevada.unr.edu; marissa.tsugawa@usu.edu; cheryl.cass@sas.com; akirn@unr.edu	3	JOURNAL OF ENGINEERING EDUCATION	2023
WOSCC		No duplicate	83	YES	Exclude	EC7	Se centra en caracterizar y explicar variables asociadas a la deserción (dropout) en poblaciones rurales, sin modelar explícita y predictivamente la graduación.	No				No	NO QUEDA EN SLR FINAL	10.3390/su13094953	J	Rincón, AG; Barragan, S; Vitery, FC	Rurality and Dropout in Virtual Higher Education Programmes in Colombia	Article	ONLINE; STUDENTS; SATISFACTION; PERSISTENCE; RETENTION; HEALTH; IMPACT; MODEL	[Guzman Rincon, Alfredo] Corp Univ Asturias, Sch Econ & Adm Sci, Bogota 110221, Colombia; [Guzman Rincon, Alfredo; Barragan, Sandra; Cala Vitery, Favio] Univ Bogota Jorge Tadeo Lozano, Fac Nat Sci & Engn, Bogota 111711, Colombia	Rincón, AG (corresponding author), Corp Univ Asturias, Sch Econ & Adm Sci, Bogota 110221, Colombia.;Rincón, AG (corresponding author), Univ Bogota Jorge Tadeo Lozano, Fac Nat Sci & Engn, Bogota 111711, Colombia.	alfredo.guzman@asturias.edu.co; sandra.barragan@utadeo.edu.co; favio.cala@utadeo.edu.co	23	SUSTAINABILITY	2021
WOSCC		No duplicate	84	YES	Exclude	EC7	Evalúa causalmente el impacto a largo plazo de un modelo educativo ("Early College") utilizando un experimento natural, sin construir un modelo computacional predictivo.	No				No	NO QUEDA EN SLR FINAL	10.3102/00028312241276855	J	Song, ML; Neering, K; Zeiser, KL; Schwarzhaupt, R; Mitchell, S	Accelerated Postsecondary Pathways: The Longer-Term Impact of the Early College High School Model on Postsecondary Degree Attainment	Article		[Song, Mengli; Neering, Kyle; Zeiser, Kristina L.; Schwarzhaupt, Robert; Mitchell, Sara] Amer Inst Res, 1400 Crystal Dr,10th Floor, Arlington, VA 22202 USA	Song, ML (corresponding author), Amer Inst Res, 1400 Crystal Dr,10th Floor, Arlington, VA 22202 USA.	MSong@air.org	1	AMERICAN EDUCATIONAL RESEARCH JOURNAL	2024
WOSCC		No duplicate	85	YES	Exclude	EC3	El outcome analizado es la "finalización de lecturas asignadas" (reading completion) por parte de estudiantes de posgrado, no la obtención o finalización del grado académico.	No				No	NO QUEDA EN SLR FINAL	10.20343/teachlearninqu.13.24	J	Walden, PR; Khan, B	Graduate Student Completion and Comprehension of Assigned Readings: A SoTL Project	Article	SOCIAL ANNOTATION; HIGHER-EDUCATION; STRATEGIES; KNOWLEDGE; MODEL	[Walden, Patrick R.; Khan, Brittany] Monmouth Univ, West Long Branch, NJ 07764 USA	Walden, PR (corresponding author), Monmouth Univ, West Long Branch, NJ 07764 USA.	pwalden@monmouth.edu; bbonner@monmouth.edu	1	TEACHING & LEARNING INQUIRY-THE ISSOTL JOURNAL	2025
WOSCC		No duplicate	86	YES	Exclude	EC7	Compara retrospectivamente la validez predictiva de distintas métricas (encuestas vs. datos administrativos) para evaluar constructos, sin proponer un modelo predictivo algorítmico.	No				No	NO QUEDA EN SLR FINAL	10.3102/0013189X251321422	J	Cleveland, C; Scherer, E	Are Students on Track? Comparing the Predictive Validity of Administrative and Survey Measures of Cognitive and Noncognitive Skills for Long-Term Outcomes	Article	TEST-SCORES; PERSONALITY; EDUCATION; EARNINGS; RETURNS; ABILITY; MEMORY; TESTS; GRIT	[Cleveland, Christopher] Brown Univ, Educ & Educ policy, Box 1938, Providence, RI 02912 USA; [Scherer, Ethan] Harvard Univ, READS Lab, 50 Church St,4th Floor, Cambridge, MA 02138 USA	Cleveland, C (corresponding author), Brown Univ, Educ & Educ policy, Box 1938, Providence, RI 02912 USA.	christopher_cleveland1@brown.edu; ethan_scherer@gse.harvard.edu	1	EDUCATIONAL RESEARCHER	2025
WOSCC		No duplicate	87	YES	Exclude	EC6	Es una revisión sistemática de la literatura (systematic literature review) sobre intervenciones de coaching, no un estudio empírico primario de modelamiento predictivo.	No				No	NO QUEDA EN SLR FINAL		J	Anderson, K; Marino, MT	Executive Function Coaching for College Students with Disabilities: A Systematic Literature Review	Article	POSTSECONDARY EDUCATION; SELF-REGULATION; PROGRAM; INTERVENTION; MODEL	[Anderson, Kiera] Univ Cent Florida, undergrad execut funct coaching program, FOCUS, Orlando, FL 32816 USA; [Marino, Matthew T.] Univ Cent Florida, Sch Teacher Educ, Orlando, FL USA	Anderson, K (corresponding author), Univ Cent Florida, undergrad execut funct coaching program, FOCUS, Orlando, FL 32816 USA.	kiera.anderson@ucf.edu; matthew.marino@ucf.edu	0	JOURNAL OF POSTSECONDARY EDUCATION AND DISABILITY	2024
WOSCC		No duplicate	88	YES	Exclude	EC6	Consiste en un estudio descriptivo y comparativo que evalúa el impacto de un programa de apoyo institucional ("Supervised Study") sobre la retención y graduación.	No				No	NO QUEDA EN SLR FINAL	10.1187/cbe.21-09-0290	J	Allison, AB; York, VV; Hoefner, DM; Clark, ME; Yost, MC; Vondrasek, JR	Supervised Study: Required Independent Research at a Community College Supports Persistence in Science	Article		[Allison, Anne B.; V. York, Virginia; Hoefner, Donna M.; Clark, Melinda E.; Yost, Marlena C.; Vondrasek, Joanna R.] Piedmont Virginia Community Coll, Biol Dept, Div Hlth & Life Sci, Charlottesville, VA 22902 USA	Vondrasek, JR (corresponding author), Piedmont Virginia Community Coll, Biol Dept, Div Hlth & Life Sci, Charlottesville, VA 22902 USA.	Vondrasekscience@pvcc.edu	1	CBE-LIFE SCIENCES EDUCATION	2022
WOSCC		No duplicate	89	YES	Exclude	EC7	Analiza relaciones asociativas entre la representación de género y el rendimiento académico utilizando métodos estadísticos para explicar dichos efectos, sin fin predictivo.	No				No	NO QUEDA EN SLR FINAL	10.1002/tea.21778	J	Bowman, NA; Logel, C; LaCosse, J; Jarratt, L; Canning, EA; Emerson, KTU; Murphy, MC	Gender representation and academic achievement among STEM-interested students in college STEM courses	Article	STEREOTYPE THREAT; INSTRUCTOR GENDER; ROLE-MODELS; TEST-PERFORMANCE; FACULTY GENDER; FEMALE PEERS; WOMEN; IDENTITY; SCIENCE; PERSISTENCE	[Bowman, Nicholas A.; Jarratt, Lindsay] Univ Iowa, Dept Educ Policy & Leadership Studies, N438A Lindquist Ctr, Iowa City, IA 52242 USA; [Logel, Christine] Univ Waterloo, Social Dev Studies, Renison Univ Coll Affil, Waterloo, ON, Canada; [LaCosse, Jennifer] Univ Michigan, Dept Behav Sci, Flint, MI 48503 USA; [Canning, Elizabeth A.] Washington State Univ, Dept Psychol, Pullman, WA 99164 USA; [Emers…	Bowman, NA (corresponding author), Univ Iowa, Dept Educ Policy & Leadership Studies, N438A Lindquist Ctr, Iowa City, IA 52242 USA.	nick-bowman@uiowa.edu	28	JOURNAL OF RESEARCH IN SCIENCE TEACHING	2022
WOSCC		No duplicate	90	YES	Exclude	EC7	Evalúa el impacto causal de políticas institucionales (financiamiento basado en desempeño) usando métodos econométricos (control sintético), sin machine learning predictivo.	No				No	NO QUEDA EN SLR FINAL	10.1080/00221546.2022.2082762	J	Chan, M; Mabel, Z; Mbekeani, PP	Incentivizing Equity? The Effects of Performance-Based Funding on Race-Based Gaps in College Completion	Article	INEQUALITY; EDUCATION; OUTCOMES; COSTS	[Chan, Monnica] Univ Massachusetts Boston, Coll Educ Human Dev, Leadership Educ, Boston, MA USA; [Mabel, Zachary] Georgetown Univ, Ctr Educ & Workforce, Washington, DC USA; [Mbekeani, Preeya Pandya] Brown Univ, Annenberg Inst, Sch Reform, Providence, RI 02912 USA	Mbekeani, PP (corresponding author), Brown Univ, Annenberg Inst, Sch Reform, Providence, RI 02912 USA.	preeya_mbekeani@brown.edu	3	JOURNAL OF HIGHER EDUCATION	2023
WOSCC		No duplicate	91	YES	Exclude	EC6	Es un estudio de caso cualitativo que analiza la cultura organizacional y la implementación de políticas de educación remedial, sin modelamiento predictivo.	No				No	NO QUEDA EN SLR FINAL	10.1007/s10755-025-09787-z	J	Henning, HN; Danyi, MM; Park-Gaghan, TJ; Mokher, CG	What Does Organizational Culture Tell Us About Developmental Education Reform? Corequisite Implementation in Texas	Article	STRATEGIES	[Henning, Holly N.; Danyi, Morgan M.; Park-Gaghan, Toby J.; Mokher, Christine G.] Florida State Univ, Dept Educ Leadership & Policy Studies, 1114 West Call St, Tallahassee, FL 32306 USA	Henning, HN (corresponding author), Florida State Univ, Dept Educ Leadership & Policy Studies, 1114 West Call St, Tallahassee, FL 32306 USA.	hhenning@fsu.edu	0	INNOVATIVE HIGHER EDUCATION	2025
WOSCC	mohamed2025forecasting	No duplicate	92	YES	Include			Yes	Exclude	EC7	Aunque el título dice "forecasting", a nivel metodológico emplea un enfoque estadístico de cópulas para analizar las asociaciones, dependencias e interacciones entre factores académicos y la tasa de finalización, sin aplicar un modelo predictivo computacional con partición de datos.	No	SI	10.17654/0972361725037	J	Mohamed, EI	FORECASTING STUDENTS' COMPLETION RATE IN THE FACULTY OF SCIENCE: A COPULA-BASED APPROACH	Article	PREDICTION; ENGAGEMENT	[Mohamed, ELsiddig Idriss] Univ Tabuk, Fac Sci, Dept Stat, Tabuk, Saudi Arabia	Mohamed, EI (corresponding author), Univ Tabuk, Fac Sci, Dept Stat, Tabuk, Saudi Arabia.		0	ADVANCES AND APPLICATIONS IN STATISTICS	2025
WOSCC		No duplicate	93	YES	Exclude	EC7	Utiliza el análisis de datos institucionales con un fin explicativo para identificar qué factores se asocian al dropout y a la graduación, sin aplicar machine learning predictivo.	No				No	NO QUEDA EN SLR FINAL	10.1007/s10212-024-00829-2	J	Klinke, C; Kulle, K; Schreyögg, B; Fischer, K; Eckert, M	Equal opportunities for non-traditional students? Dropout at a private German distance university of applied sciences	Article	HIGHER-EDUCATION; SOCIAL IDENTITY; PERSONALITY; MOTIVATION; RETENTION; FAMILY; MODEL	[Klinke, Clemens; Kulle, Katharina; Schreyoegg, Bettina; Fischer, Katharina; Eckert, Marcus] APOLLON Hsch Gesundheitswirtsch GmbH, Dept Psychol & Pedag, Univ Allee 8, D-28359 Bremen, Germany	Klinke, C (corresponding author), APOLLON Hsch Gesundheitswirtsch GmbH, Dept Psychol & Pedag, Univ Allee 8, D-28359 Bremen, Germany.	clemens.klinke@apollon-hochschule.de	3	EUROPEAN JOURNAL OF PSYCHOLOGY OF EDUCATION	2024
WOSCC		No duplicate	94	YES	Exclude	EC4	Utiliza machine learning (Monte Carlo) pero su variable de predicción ("outcome") se centra explícitamente en la deserción temprana (dropout), no en la graduación o finalización del grado.	No				No	NO QUEDA EN SLR FINAL	10.1063/5.0278602	J	Herrera, D; Angel, N; González, D; Curilef, S	Monte Carlo optimization for sampling selection in imbalanced data applied to student dropout prediction	Article	UNIVERSITY	[Herrera, Dianela; Angel, Nicolas; Gonzalez, Diego; Curilef, Sergio] Univ Catolica Norte, Dept Fis, Av Angamos 0610, Antofagasta 1240000, Chile	Angel, N (corresponding author), Univ Catolica Norte, Dept Fis, Av Angamos 0610, Antofagasta 1240000, Chile.	nicolas.angel@ce.ucn.cl	0	CHAOS	2025
WOSCC		No duplicate	95	YES	Exclude	EC7	Desarrolla un modelo macroeconómico de ciclo de vida (equilibrio general) para evaluar el impacto y el bienestar de los subsidios, sin ser un algoritmo de machine learning.	No				No	NO QUEDA EN SLR FINAL	10.1016/j.jedc.2025.105219	J	Yang, GY	Better late than never: Macroeconomic impact of intermittent college enrollment and tuition subsidies	Article	LIFE-CYCLE; INDIVISIBLE LABOR; PORTFOLIO CHOICE; STUDENT AID; RISK; EDUCATION; INCOME; SCHOOL; CONSUMPTION; COMPLETION	[Yang, Guanyi] Colorado Coll, Dept Econ & Business, Palmer Hall,14 E Cachela Poudre St, Colorado Springs, CO 80903 USA	Yang, GY (corresponding author), Colorado Coll, Dept Econ & Business, Palmer Hall,14 E Cachela Poudre St, Colorado Springs, CO 80903 USA.	gyang@ColoradoCollege.edu	0	JOURNAL OF ECONOMIC DYNAMICS & CONTROL	2025
WOSCC		No duplicate	96	YES	Exclude	EC6	Es un estudio de métodos mixtos (encuestas y casos) enfocado en evaluar la práctica e implementación de programas de becas (grants), sin proponer modelos predictivos.	No				No	NO QUEDA EN SLR FINAL		J	Goldrick-Rab, S; York, TT; Cady, C; Baker-Smith, C	Completion Grants: A Multi-Method Examination of Institutional Practice	Article	ADMINISTRATIVE BURDEN; FINANCIAL-AID; COLLEGE	[Goldrick-Rab, Sara] Temple Univ, Philadelphia, PA 19122 USA	Goldrick-Rab, S (corresponding author), Temple Univ, Philadelphia, PA 19122 USA.	sgr@temple.edu	2	JOURNAL OF STUDENT FINANCIAL AID	2021
WOSCC		No duplicate	97	YES	Exclude	EC9	Es un falso positivo fuera del dominio educativo; modela el "on-time completion" en la gestión y programación de proyectos de construcción e ingeniería civil.	No				No	NO QUEDA EN SLR FINAL	10.1155/2021/8878308	J	Ma, GF; Wu, M; Hao, KK; Shang, SS	A DSM-Based CCPM-MPL Representation Method for Project Scheduling under Rework Scenarios	Article	DESIGN STRUCTURE MATRIX; CRITICAL CHAIN; ARCHITECTURE; MANAGEMENT; IMPACTS; SYSTEM; MODEL; COST; RISK	[Ma, Guofeng; Wu, Ming; Hao, Keke] Tongji Univ, Dept Construct Management & Real Estate, Shanghai 200092, Peoples R China; [Shang, Shanshan] Shanghai Int Studies Univ, Sch Business & Management, 550 Dalian Rd, Shanghai 201620, Peoples R China	Wu, M (corresponding author), Tongji Univ, Dept Construct Management & Real Estate, Shanghai 200092, Peoples R China.	06125@tongji.edu.cn; wumingkey@126.com; 1631029@tongji.edu.cn; 02276@shisu.edu.cn	6	ADVANCES IN CIVIL ENGINEERING	2021
WOSCC		No duplicate	98	YES	Exclude	EC8	Emplea modelos multinivel para analizar y predecir las probabilidades de aprobar asignaturas específicas (matemáticas e inglés), sin abordar la graduación del programa.	No				No	NO QUEDA EN SLR FINAL	10.1007/s11162-021-09660-w	J	Bahr, PR; Boeck, CA; Cummins, PA	Is Age Just a Number? A Statewide Investigation of Community College Students' Age, Classroom Context, and Course Outcomes in College Math and English	Article	PART-TIME FACULTY; FULL-TIME; ACADEMIC-PERFORMANCE; MULTIPLE MEASURES; DEGREE COMPLETION; ADULT STUDENTS; SELF-EFFICACY; SUCCESS; PERSISTENCE; MODEL	[Bahr, Peter Riley; Boeck, Claire A.] Univ Michigan, Ctr Study Higher & Postsecondary Educ, 610 E Univ Ave, Ann Arbor, MI 48109 USA; [Cummins, Phyllis A.] Miami Univ, Scripps Gerontol Ctr, Oxford, OH 45056 USA	Bahr, PR (corresponding author), Univ Michigan, Ctr Study Higher & Postsecondary Educ, 610 E Univ Ave, Ann Arbor, MI 48109 USA.	prbahr@umich.edu	4	RESEARCH IN HIGHER EDUCATION	2022
WOSCC		No duplicate	99	YES	Exclude	EC8	Aplica modelos de machine learning (Random Forest, XAI) pero los utiliza exclusivamente para predecir si el estudiante completará un curso específico de matemáticas remediales, no un grado.	No				No	NO QUEDA EN SLR FINAL	10.1007/s10639-024-12647-6	J	Mgonja, T	Using interpretable machine learning approaches to predict and provide explanations for student completion of remedial mathematics	Article	DROPOUT; ENROLLMENT; IMPACT	[Mgonja, Thomas] Utah Valley Univ, Dept Math & Quantitat Reasoning, Mail Stop 176,800 W Univ Pkwy, Orem, UT 84058 USA	Mgonja, T (corresponding author), Utah Valley Univ, Dept Math & Quantitat Reasoning, Mail Stop 176,800 W Univ Pkwy, Orem, UT 84058 USA.	thomasm@uvu.edu	2	EDUCATION AND INFORMATION TECHNOLOGIES	2024
WOSCC		No duplicate	100	YES	Exclude	EC4	Emplea modelos multinivel para predecir un outcome adyacente (el "student engagement" o compromiso estudiantil) basándose en competencias socioemocionales.	No				No	NO QUEDA EN SLR FINAL	10.1080/03075079.2022.2099370	J	Santos, AC; Arriaga, P; Daniel, JR; Cefai, C; Melo, MHS; Psyllou, A; Shieh, JJ; Schutte, N; Furtado, C; David, CH; Azevedo, MC; Andreou, E; Simoes, C	Social and emotional competencies as predictors of student engagement in youth: a cross-cultural multilevel study	Article	MEASUREMENT INVARIANCE; FIT INDEXES; SCHOOL; UNIVERSITY; INTELLIGENCE; FRIENDSHIP; STRENGTHS; BURNOUT	[Santos, Anabela Caetano; Simoes, Celeste] Univ Lisbon, Fac Motricidade Humana, Dept Educ Ciencias Sociais & Humanidades, Lisbon, Portugal; [Santos, Anabela Caetano; Simoes, Celeste] Univ Lisbon, Fac Med, Inst Sat Ambiental ISAMB, Lisbon, Portugal; [Santos, Anabela Caetano; Arriaga, Patricia] ISCTE Inst Univ Lisboa IUL, CIS IUL, Lisbon, Portugal; [Santos, Anabela Caetano; Melo, Marcia H. S.] Univ…	Santos, AC (corresponding author), Univ Lisbon, Fac Motricidade Humana, Dept Educ Ciencias Sociais & Humanidades, Lisbon, Portugal.;Santos, AC (corresponding author), Univ Lisbon, Fac Med, Inst Sat Ambiental ISAMB, Lisbon, Portugal.;Santos, AC (corresponding author), Univ Sao Paulo, Inst Psicol, Lab Pesquisa & Prevencao Educ & Saude LaPPES, Sao Paulo, Brazil.	anabelasantos@campus.ul.pt	27	STUDIES IN HIGHER EDUCATION	2023
WOSCC		No duplicate	101	YES	Exclude	EC7	Utiliza modelos de regresión de Poisson modificados con un fin explicativo para estimar cómo las expectativas educativas y variables sociodemográficas impactan la graduación.	No				No	NO QUEDA EN SLR FINAL	10.1177/23780231241275394	J	Buszkiewicz, JH; Henderson, AK; Xie, YM; Patrick, ME; Fleischer, NL	Generational and Sociodemographic Differences in the Impact of Educational Expectations on Bachelor's Degree Completion: The Monitoring the Future Study	Article	SUBSTANCE USE; SOCIOECONOMIC-STATUS; COLLEGE; GENDER; ENGAGEMENT; TRENDS	[Buszkiewicz, James H.; Xie, Yanmei; Patrick, Megan E.; Fleischer, Nancy L.] Univ Michigan, Ann Arbor, MI USA; [Henderson, Andrea K.] Univ South Carolina, Columbia, SC USA	Buszkiewicz, JH (corresponding author), Univ Michigan, Sch Publ Hlth, Dept Epidemiol, 1415 Washington Hts, Ann Arbor, MI 48109 USA.	buszkiew@umich.edu	1	SOCIUS	2024
WOSCC		No duplicate	102	YES	Exclude	EC7	Es un experimento controlado aleatorizado (RCT) diseñado para evaluar causalmente el impacto de un programa de tutoría (coaching), sin desarrollar modelos predictivos computacionales.	No				No	NO QUEDA EN SLR FINAL	10.1016/j.childyouth.2022.106507	J	Blakeslee, J; Miller, R; Uretsky, M	Efficacy of the Project Futures self-determination coaching model for college students with foster care backgrounds and mental health challenges	Article	OF-HOME CARE; HIGHER-EDUCATION; YOUNG-PEOPLE; SUPPORT PROGRAM; YOUTH; ALUMNI; OUTCOMES; ACCESS; ACHIEVEMENT; STRENGTHS	[Blakeslee, Jennifer; Miller, Rebecca; Uretsky, Mathew] Portland State Univ, Sch Social Work, Portland, OR 97207 USA	Blakeslee, J (corresponding author), 1600 SW 4th Ave Suite 900, Portland, OR 97201 USA.	jblakes@pdx.edu	11	CHILDREN AND YOUTH SERVICES REVIEW	2022
WOSCC		No duplicate	103	YES	Exclude	EC7	Emplea técnicas estadísticas de emparejamiento (matching) para evaluar el impacto y los beneficios de estudiar en el extranjero sobre el éxito estudiantil y la graduación.	No				No	NO QUEDA EN SLR FINAL	10.1037/dhe0000327	J	Bell, A; Bhatt, R; Rubin, DL; Shiflet, C	Effects of Education Abroad on Indices of Student Success Among Racial-Ethnic Minority College Students	Article	PARTICIPATION; INTENT; MODEL	[Bell, Angela; Bhatt, Rachana; Shiflet, Coryn] Univ Syst Georgia, Div Res & Policy Anal, Atlanta, GA USA; [Rubin, Donald L.] Univ Georgia, Dept Commun Studies, 1301 Spring St,Unit 11C, Seattle, WA 98104 USA	Rubin, DL (corresponding author), Univ Georgia, Dept Commun Studies, 1301 Spring St,Unit 11C, Seattle, WA 98104 USA.	drubin@uga.edu	9	JOURNAL OF DIVERSITY IN HIGHER EDUCATION	2023
WOSCC		No duplicate	104	YES	Exclude	EC7	Utiliza modelos logit multinomiales y de emparejamiento para examinar retrospectivamente las asociaciones explicativas y los resultados de los estudiantes de transferencia lateral.	No				No	NO QUEDA EN SLR FINAL	10.1177/00915521231163923	J	Lee, JM	Moving Across 2-Year Institutions: Who Are Lateral Transfer Students? What Are Their Degree Outcomes?	Article	COMMUNITY-COLLEGES; BACCALAUREATE; MODEL; PATHWAY; CHOICE; 4-YEAR; POLICY	[Lee, Jungmin] Univ Kentucky, Lexington, KY USA	Lee, JM (corresponding author), Univ Kentucky, Dept Educ Policy Studies & Evaluat, 597 South Upper St,131 Taylor Educ Bldg, Lexington, KY 40506 USA.	jungmin.lee@uky.edu	2	COMMUNITY COLLEGE REVIEW	2023
WOSCC		No duplicate	105	YES	Exclude	EC7	Emplea modelos de regresión híbridos para estimar el efecto causal de las asignaciones de fondos estatales sobre las tasas de graduación institucional.	No				No	NO QUEDA EN SLR FINAL		J	Horn, AS; Horner, OG; Tandberg, DA; Toutkoushian, RK; Williams-Wyche, SN	The Effect of State Appropriations on College Graduation Rates of Diverse Students	Article	INSTITUTIONAL CHARACTERISTICS; EDUCATIONAL EXPENDITURES; PUBLIC UNIVERSITIES; DEGREE COMPLETION; ACADEMIC-SUCCESS; 4-YEAR COLLEGES; HIGH-SCHOOL; PERSISTENCE; ENROLLMENT; COHORT	[Horn, Aaron S.; Williams-Wyche, Shaun N.] Midwestern Higher Educ Compact, Minneapolis, MN 55401 USA; [Horner, Olena G.] Univ Minnesota, Minneapolis, MN USA; [Tandberg, David A.] Adams State Univ, Alamosa, CO USA; [Toutkoushian, Robert K.] Univ Georgia, Athens, GA USA	Horn, AS (corresponding author), Midwestern Higher Educ Compact, Minneapolis, MN 55401 USA.		3	JOURNAL OF EDUCATION FINANCE	2023
WOSCC		No duplicate	106	YES	Exclude	EC2	El estudio se centra en analizar la retención y el éxito en estudiantes de posgrado (programas de "honours" en Sudáfrica), una población fuera de los criterios de elegibilidad.	No				No	NO QUEDA EN SLR FINAL		J	Young, K; Fynn, A	GRIT, RETENTION AND STUDENT SUCCESS IN A SOUTH AFRICAN DISTANCE EDUCATION INSTITUTION: A POSTGRADUATE TRIAD?	Article	ACADEMIC-PERFORMANCE; COLLEGE-STUDENTS; PERSEVERANCE; SCALE	[Young, Kelly] Univ South Africa, Inst Open Distance Learning IODL, Pretoria, South Africa; [Fynn, Angelo] Univ South Africa, Dept Inst Intelligence, Pretoria, South Africa	Young, K (corresponding author), Univ South Africa, Inst Open Distance Learning IODL, Pretoria, South Africa.	youngka@unisa.ac.za; fynna@unisa.ac.za	1	TURKISH ONLINE JOURNAL OF DISTANCE EDUCATION	2024
WOSCC	premraj2021key	No duplicate	107	YES	Borderline		Identifica predictores de graduación oportuna usando modelos de regresión logística y lineal. Avanza a lectura completa para confirmar si su enfoque es predictivo (IC3) o netamente explicativo (EC7).	Yes	Exclude	EC7	Usa modelos de regresión lineal y logística jerárquica con un enfoque netamente inferencial (basado en pruebas de Wald y p-values) para explicar qué factores inciden en la finalización de grados STEM, sin desarrollar un algoritmo predictivo de machine learning.	No	SI	10.1177/1521025119848763	J	Premraj, D; Thompson, R; Hughes, L; Adams, J	Key Factors Influencing Retention Rates Among Historically Underrepresented Students Groups in STEM Fields	Article		[Premraj, Divya; Thompson, Ruthanne Rudi; Hughes, Lee] Univ North Texas, Dept Biol Sci, 1155 Union Circle,305220, Denton, TX 76203 USA; [Adams, Joshua] Texas Womans Univ, Student Success Initiat, Denton, TX 76204 USA	Thompson, R (corresponding author), Univ North Texas, Dept Biol Sci, 1155 Union Circle,305220, Denton, TX 76203 USA.	Ruthanne.thompson@unt.edu	6	JOURNAL OF COLLEGE STUDENT RETENTION-RESEARCH THEORY & PRACTICE	2021
WOSCC		No duplicate	108	YES	Exclude	EC7	Utiliza modelos de senderos (path models) para explicar relaciones sobre cómo la agencia individual y parental inciden en la movilidad educativa y obtención del grado.	No				No	NO QUEDA EN SLR FINAL	10.1016/j.adolescence.2021.04.004	J	Schoon, I; Burger, K; Cook, R	Making it against the odds: How individual and parental co-agency predict educational mobility	Article	SOCIOECONOMIC-STATUS; SOCIAL-CLASS; SCHOOL; EXPECTATIONS; ASPIRATIONS; TRANSITION; RESILIENCE; COLLEGE; OPPORTUNITIES; ACHIEVEMENT	[Schoon, Ingrid] UCL, Inst Educ, London, England; [Burger, Kaspar] Univ Zurich, Jacobs Ctr Prod Youth Dev, Zurich, Switzerland; [Cook, Rose] Kings Coll London, London, England	Schoon, I (corresponding author), UCL, 55-59 Gordon Sq, London WC1H 0AL, England.	i.schoon@ucl.ac.uk; kaspar.burger@jacobscenter.uzh.ch; rose.cook@kcl.ac.uk	15	JOURNAL OF ADOLESCENCE	2021
SCOPUS	imtiyaz2023application	No duplicate	241	YES	Include			Yes	Include		Aplica y compara algoritmos de clasificación en minería de datos (CART y Bagging CART) particionando la muestra para predecir si la graduación del estudiante será a tiempo o con retraso.	SI	SI	10.30598/barekengvol17iss4pp2243-2252		Imtiyaz W.; Satyahadewi N.; Perdana H.	APPLICATION OF BAGGING CART IN THE CLASSIFICATION OF ON-TIME GRADUATION OF STUDENTS IN THE STATISTICS STUDY PROGRAM OF TANJUNGPURA UNIVERSITY	Article						Barekeng	2023
WOSCC		No duplicate	110	YES	Exclude	EC7	Emplea regresión logística multivariada con el propósito causal/explicativo de evaluar si los cursos introductorios "filtran" o excluyen a estudiantes de minorías en carreras STEM.	No				No	NO QUEDA EN SLR FINAL	10.1093/pnasnexus/pgac167	J	Hatfield, N; Brown, N; Topaz, CM	Do introductory courses disproportionately drive minoritized students out of STEM pathways?	Article	GAPS	[Hatfield, Neil; Brown, Nathanial] Penn State Univ, University Pk, PA 16802 USA; [Topaz, Chad M.] Inst Quantitat Study Inclus Divers & & Equity, Williamstown, MA 01267 USA; [Topaz, Chad M.] Williams Coll, Williamstown, MA 01267 USA	Brown, N (corresponding author), Penn State Univ, University Pk, PA 16802 USA.	nbrown@math.psu.edu	66	PNAS NEXUS	2022
WOSCC		No duplicate	111	YES	Exclude	EC6	Consiste en una evaluación y reporte descriptivo de un programa de apoyo (CO-OP) sobre la graduación, sin desarrollar un modelamiento predictivo computacional.	No				No	NO QUEDA EN SLR FINAL	10.1097/NNE.0000000000001183	J	Larsson, L; Johnson, CM	The Caring for Our Own Program A Model for American Indian and Alaska Native Nursing Students to Practice, Manage, and Lead in Indian Country	Article	SUPPORT STRUCTURES; SUCCESS	[Larsson, Laura] Montana State Univ, Coll Nursing, Caring Our Own Program, Bozeman, MT 59717 USA; [Johnson, Catherine M.] Montana State Univ, Coll Nursing, POB 173560, Bozeman, MT 59717 USA	Johnson, CM (corresponding author), Montana State Univ, Coll Nursing, POB 173560, Bozeman, MT 59717 USA.	catherine.johnson7@montana.edu	5	NURSE EDUCATOR	2022
WOSCC		No duplicate	112	YES	Exclude	EC7	Emplea análisis de senderos (path analysis/SEM) con un propósito causal/explicativo para evaluar el impacto de una intervención en el aula sobre la retención estudiantil.	No				No	NO QUEDA EN SLR FINAL	10.1186/s40594-025-00530-w	J	Bahnson, M; Godwin, A; Schunn, C; Mcchesney, E; Deangelo, L	Retention in engineering pathways: an ecological belonging intervention supports help-seeking and continued enrollment	Article	AFRICAN-AMERICAN; COLLEGE; PERSISTENCE; STUDENTS; SENSE; 1ST-YEAR; IDENTITY; MATHEMATICS; MINORITIES; PREDICTOR	[Bahnson, Matthew] Purdue Univ, Sch Engn Educ, West Lafeyette, IN 47907 USA; [Godwin, Allison] Cornell Univ, Smith Sch Chem & Biomol Engn, Ithaca, NY USA; [Schunn, Christian; Mcchesney, Eric; Deangelo, Linda] Univ Pittsburgh, Pittsburgh, PA USA	Bahnson, M (corresponding author), Purdue Univ, Sch Engn Educ, West Lafeyette, IN 47907 USA.	mbahnson@purdue.edu	2	INTERNATIONAL JOURNAL OF STEM EDUCATION	2025
WOSCC		No duplicate	113	YES	Exclude	EC3	El outcome evaluado es el cambio en creencias, disposiciones y autoeficacia de los estudiantes hacia la justicia social, no la graduación oportuna o la finalización del grado.	No				No	NO QUEDA EN SLR FINAL	10.1016/j.iheduc.2021.100830	J	Brennan, C; Packard, M; Newman, J	Building a critically transformative community of inquiry in an online undergraduate program	Article	PEDAGOGY; EDUCATION	[Brennan, Carolyn] Western Washington Univ, 1600 Chester Ave,Bldg 11,Off 116C, Bremerton, WA 98337 USA; [Packard, Miriam; Newman, Jodi] Univ Washington, Miller 206,Box 353600, Seattle, WA 98195 USA	Brennan, C (corresponding author), Western Washington Univ, 1600 Chester Ave,Bldg 11,Off 116C, Bremerton, WA 98337 USA.	Carolyn.Brennan@wwu.edu; mpackard@uw.edu; jcbn@uw.edu	5	INTERNET AND HIGHER EDUCATION	2022
WOSCC		No duplicate	114	YES	Exclude	EC8	Utiliza regresión logística para identificar los factores asociados a la aprobación de un examen de licenciatura (SPLE), sin modelar la graduación del programa universitario.	No				No	NO QUEDA EN SLR FINAL	10.1016/j.jsps.2024.102044	J	Alghamdi, WA; Almeleebia, TM; Almanasef, MA; Orayj, KM	Factors associated with applicant performance on the Saudi Pharmacist Licensure Examination (SPLE)	Article	SUCCESS	[Alghamdi, Wael A.; Almeleebia, Tahani M.; Almanasef, Mona A.; Orayj, Khalid M.] King Khalid Univ, Coll Pharm, Dept Clin Pharm, Abha, Saudi Arabia	Alghamdi, WA (corresponding author), King Khalid Univ, Coll Pharm, Dept Clin Pharm, Abha, Saudi Arabia.	walghamdi@kku.edu.sa	3	SAUDI PHARMACEUTICAL JOURNAL	2024
WOSCC		No duplicate	115	YES	Exclude	EC6	Es un análisis descriptivo de tendencias históricas en la obtención de títulos para evaluar el déficit de profesores masculinos, sin un enfoque predictivo de machine learning.	No				No	NO QUEDA EN SLR FINAL	10.14221/1835-517X.6270	J	Dao, L; Allen, J; Pullen, D; Cowie, S	Tackling Australias Male Teacher Shortage: Insights from Initial Teacher Education (ITE) Completion Data	Article	STUDENTS; GENDER; NEED	[Dao, Loan] Univ New South Wales, Sydney, Australia; [Allen, Jeanne; Cowie, Scott] Griffith Univ, Brisbane, Australia; [Pullen, Darren] Univ Tasmania, Hobart, Australia	Dao, L (corresponding author), Univ New South Wales, Sydney, Australia.		0	AUSTRALIAN JOURNAL OF TEACHER EDUCATION	2025
WOSCC		No duplicate	116	YES	Exclude	EC6	Evalúa de forma descriptiva y longitudinal los resultados de carrera y graduación de un programa de entrenamiento investigativo, sin emplear algoritmos de predicción.	No				No	NO QUEDA EN SLR FINAL	10.1187/cbe.21-10-0308	J	Meadows, ML; Suiter, SV; Sealy, LJ; Marshall, DR; Whalen, MM; Adunyah, SE	Longitudinal Education and Career Outcomes of a Cancer Research Training Program for Underrepresented Students: The Meharry-Vanderbilt-Tennessee State University Cancer Partnership	Article	SELF-EFFICACY; SCIENCE IDENTITY; ACADEMIC-SUCCESS; 1ST-GENERATION; EXPERIENCES; TRAJECTORIES; ACHIEVEMENT; PERFORMANCE; PREDICTORS; GENDER	[Meadows, Meredith L.; Suiter, Sarah V.] Vanderbilt Univ, Dept Human & Org Dev, Nashville, TN 37203 USA; [Sealy, Linda J.] Vanderbilt Univ, Dept Mol Physiol & Biophys, Nashville, TN 37203 USA; [Marshall, Dana R.] Meharry Med Coll, Dept Pathol Anat & Cell Biol, Canc Biol Neurosci & Pharmacol, Nashville, TN 37208 USA; [Whalen, Margaret M.] Meharry Med Coll, Dept Biochem, Canc Biol Neurosci & Pharma…	Suiter, SV (corresponding author), Vanderbilt Univ, Dept Human & Org Dev, Nashville, TN 37203 USA.	sarah.v.suiter@vanderbilt.edu	3	CBE-LIFE SCIENCES EDUCATION	2022
WOSCC		No duplicate	117	YES	Exclude	EC2	Es un estudio cualitativo (entrevistas y focus group) centrado de manera exclusiva en la autoeficacia de estudiantes de maestría y doctorado (posgrado).	No				No	NO QUEDA EN SLR FINAL	10.53761/46rkvf57	J	Emekako, R; Ajose, D; Shemfe, O	Enhancing postgraduate research writing efficacies for improved outcomes: Insights from writing retreats	Article	STUDENTS; SELF	[Emekako, Raymond; Ajose, Daniel] North West Univ, Potchefstroom, South Africa; [Shemfe, Olaitan] Walter Sisulu Univ, Mthatha, South Africa	Emekako, R (corresponding author), North West Univ, Potchefstroom, South Africa.		0	JOURNAL OF UNIVERSITY TEACHING AND LEARNING PRACTICE	2025
WOSCC		No duplicate	118	YES	Exclude	EC2	Evalúa el impacto de la dependencia financiera en el crecimiento institucional exclusivamente en la población de estudiantes y programas de maestría (posgrado).	No				No	NO QUEDA EN SLR FINAL	10.1111/hequ.70059	J	Paris, JH; Stefanelli, JR	An Examination of Tuition Revenue Dependence as a Predictor of Master's Programme and Degree Completion Growth in the United States	Article	RESOURCE DEPENDENCE; ENROLLMENT; APPROPRIATIONS; UNIVERSITY; EDUCATION; COLLEGES; STUDENTS; POLICIES; IMPACT; DRIFT	[Paris, Joseph H.] Delaware Valley Univ, Doylestown, PA 18901 USA; [Stefanelli, James R.] Rutgers Univ New Brunswick, New Brunswick, NJ 08901 USA	Paris, JH (corresponding author), Delaware Valley Univ, Doylestown, PA 18901 USA.;Stefanelli, JR (corresponding author), Rutgers Univ New Brunswick, New Brunswick, NJ 08901 USA.	joseph.paris@delval.edu; j.stefanelli@rutgers.edu	0	HIGHER EDUCATION QUARTERLY	2025
WOSCC		No duplicate	119	YES	Exclude	EC7	Utiliza modelos de probabilidad lineal y emparejamiento (matching) para evaluar retrospectivamente el impacto causal de un programa financiero sobre la graduación.	No				No	NO QUEDA EN SLR FINAL	10.1177/00915521251335004	J	Sublett, C; Rauner, M	How About Us? Exploring the Relationship Between College Promise Programs and Part-Time Student Success	Article	PERSISTENCE; EDUCATION; ACCESS; IMPACT; AID	[Sublett, Cameron] Univ Tennessee Knoxville, 730 Harrison St, Knoxville, TN 94107 USA; [Rauner, Mary] Wested, San Francisco, CA USA	Sublett, C (corresponding author), Univ Tennessee Knoxville, 730 Harrison St, Knoxville, TN 94107 USA.	csublett@utk.edu	0	COMMUNITY COLLEGE REVIEW	2025
WOSCC		No duplicate	120	YES	Exclude	EC7	Emplea modelos de ecuaciones estructurales (SEM) para explicar relaciones teóricas entre identidad, pertenencia y creencias de persistencia, sin un fin predictivo algorítmico.	No				No	NO QUEDA EN SLR FINAL	10.1186/s40594-021-00292-1	J	Verdín, D	The power of interest: minoritized women's interest in engineering fosters persistence beliefs beyond belongingness and engineering identity	Article	SELF-EFFICACY BELIEFS; FALSE DISCOVERY RATE; COLLEGE-STUDENTS; MULTIPLE-ITEM; SINGLE-ITEM; ACADEMIC-PERFORMANCE; CAREER CHOICE; HIGH-SCHOOL; SENSE; EXPERIENCES	[Verdin, Dina] Arizona State Univ, Mesa, AZ 85212 USA	Verdín, D (corresponding author), Arizona State Univ, Mesa, AZ 85212 USA.	dina.verdin@asu.edu	49	INTERNATIONAL JOURNAL OF STEM EDUCATION	2021
WOSCC		No duplicate	121	YES	Exclude	EC3	Aunque utiliza machine learning, el resultado principal es un sistema de recomendación (RS) para generar planes de estudio personalizados, no predecir la graduación.	No				No	NO QUEDA EN SLR FINAL	10.3390/math11051098	J	Atalla, S; Daradkeh, M; Gawanmeh, A; Khalil, H; Mansoor, W; Miniaoui, S; Himeur, Y	An Intelligent Recommendation System for Automating Academic Advising Based on Curriculum Analysis and Performance Modeling	Article		[Atalla, Shadi; Daradkeh, Mohammad; Gawanmeh, Amjad; Mansoor, Wathiq; Miniaoui, Sami; Himeur, Yassine] Univ Dubai, Coll Engn & IT, Dubai 14143, U Arab Emirates; [Daradkeh, Mohammad] Yarmouk Univ, Fac Informat Technol & Comp Sci, Irbid 21163, Jordan; [Khalil, Hatim] Univ Dubai, Gen Undergrad Curriculum Requirements, Dubai 14143, U Arab Emirates	Himeur, Y (corresponding author), Univ Dubai, Coll Engn & IT, Dubai 14143, U Arab Emirates.	yhimeur@ud.ac.ae	20	MATHEMATICS	2023
WOSCC		No duplicate	122	YES	Exclude	EC7	Evalúa retrospectivamente el impacto de un programa de apoyo (BUILDing SCHOLARS) comparando tasas de graduación entre grupos, sin aplicar un modelo predictivo algorítmico.	No				No	NO QUEDA EN SLR FINAL	10.1371/journal.pone.0315298	J	Aguilera, R; Corral, G; Monarrez, A; Wagler, AE; Echegoyen, LE	BUILDing SCHOLARS: A program exemplar at a Hispanic serving institution to develop biomedical researchers	Article	MODEL; DIVERSITY; EFFICACY; IDENTITY; SCIENCE	[Aguilera, Rafael; Corral, Guadalupe; Monarrez, Angelica] Univ Texas El Paso, Res Evaluat & Assessment Serv, El Paso, TX USA; [Wagler, Amy E.] Univ Texas El Paso, Dept Publ Hlth Sci, El Paso, TX USA; [Echegoyen, Lourdes E.] Univ Texas El Paso, Campus Off Undergraduate Res Initiatives, El Paso, TX 79968 USA; [Echegoyen, Lourdes E.] Univ Texas El Paso, Dept Chem & Biochem, El Paso, TX 79968 USA	Echegoyen, LE (corresponding author), Univ Texas El Paso, Campus Off Undergraduate Res Initiatives, El Paso, TX 79968 USA.;Echegoyen, LE (corresponding author), Univ Texas El Paso, Dept Chem & Biochem, El Paso, TX 79968 USA.	lourdes@utep.edu	0	PLOS ONE	2024
WOSCC		No duplicate	123	YES	Exclude	EC6	Es un estudio de caso descriptivo que evalúa la efectividad, matriculación y satisfacción de los estudiantes en un programa de titulación dual, sin modelamiento predictivo.	No				No	NO QUEDA EN SLR FINAL	10.53761/1.20.7.04	J	Gander, M; Bouvet, E	The Flinders University/TAFE SA Bachelor of Creative Arts dual award model: A case study	Article	VOCATIONAL-EDUCATION; TRANSITION; EXPERIENCE; AUSTRALIA; SKILLS; TAFE	[Gander, Michelle; Bouvet, Eric] Flinders Univ S Australia, Adelaide, SA, Australia	Gander, M (corresponding author), Flinders Univ S Australia, Adelaide, SA, Australia.	michelle.gander@flinders.edu.au; eric.bouvet@flinders.edu.au	0	JOURNAL OF UNIVERSITY TEACHING AND LEARNING PRACTICE	2023
WOSCC		No duplicate	124	YES	Exclude	EC2	Evalúa el impacto del financiamiento (R&D funding) de forma exclusiva en estudiantes de posgrado (graduate students), una población fuera de los criterios de elegibilidad.	No				No	NO QUEDA EN SLR FINAL	10.1016/j.respol.2021.104224	J	Graddy-Reed, A; Lanahan, L; D'Agostino, J	Training across the academy: The impact of R&D funding on graduate students	Article		[Graddy-Reed, Alexandra] Univ Southern Calif, Price Sch Publ Policy, 650 Childs Way, Los Angeles, CA 90089 USA; [Lanahan, Lauren] Univ Oregon, Lundquist Coll Business, 1208 Univ St, Eugene, OR 97403 USA; [Agostino, Jesse D'] Northwestern Univ, Kellogg Sch Management, 2211 Campus Dr, Evanston, IL 60208 USA	Lanahan, L (corresponding author), Univ Oregon, Lundquist Coll Business, 1208 Univ St, Eugene, OR 97403 USA.	graddyre@price.usc.edu; llanahan@uoregon.edu; jessica.dagostino@kellogg.northwestern.edu	15	RESEARCH POLICY	2021
WOSCC		No duplicate	125	YES	Exclude	EC7	Emplea modelos estadísticos multinivel con un fin explicativo/asociativo para identificar qué características institucionales influyen en la graduación de estudiantes adultos.	No				No	NO QUEDA EN SLR FINAL	10.1177/00915521241280067	J	Bahr, PR; Chen, YR; Boeck, CA; Clasing-Manquian, P; Cummins, P	In What Institutional Contexts Do Adult Community College Students Prosper?	Article	SOCIAL CAPITAL FRAMEWORK; PART-TIME FACULTY; DEGREE COMPLETION; GRADUATION RATES; PERSISTENCE; MODEL; PERFORMANCE; ENGAGEMENT; CLIMATE; WOMEN	[Bahr, Peter Riley; Chen, Yiran; Boeck, Claire A.; Clasing-Manquian, Paula] Univ Michigan, Ann Arbor, MI USA; [Cummins, Phyllis] Miami Univ, Oxford, OH USA	Bahr, PR (corresponding author), Univ Michigan, Ctr Study Higher & Postsecondary Educ, 610 E Univ Ave, Ann Arbor, MI 48109 USA.	prbahr@umich.edu	0	COMMUNITY COLLEGE REVIEW	2025
WOSCC		No duplicate	126	YES	Exclude	EC6	Es un reporte descriptivo y práctico sobre la transición y adaptación a la evaluación clínica híbrida (OSCE) de estudiantes durante la pandemia, sin modelamiento predictivo.	No				No	NO QUEDA EN SLR FINAL	10.1016/j.ijosm.2021.10.004	J	Attenborough, P; Towns, J; Fazalbhoy, A; Fitzgerald, K	Clinical assessment during a global pandemic - Transitioning to a COVID safe hybrid OSCE	Article		[Attenborough, Paul; Towns, Jacquelyn; Fazalbhoy, Azharuddin; Fitzgerald, Kylie] RMIT Univ, Sch Hlth & Biomed Sci, Melbourne, Vic, Australia; [Fitzgerald, Kylie] Univ Melbourne, Dept Med Educ, Melbourne, Vic, Australia	Attenborough, P (corresponding author), RMIT Univ, Bundoora Campus,264 Plenty Rd, Mill Pk 3082, Australia.	paul.attenborough@rmit.edu.au	2	INTERNATIONAL JOURNAL OF OSTEOPATHIC MEDICINE	2021
WOSCC		No duplicate	127	YES	Exclude	EC8	Utiliza modelos jerárquicos (HLM) para evaluar un impacto, pero el outcome de éxito y finalización (completion) está limitado exclusivamente a un curso introductorio de química general.	No				No	NO QUEDA EN SLR FINAL	10.1371/journal.pone.0318882	J	Basu, P; Malik, DJ; Graunke, S	A 24-year longitudinal study on a STEM gateway general chemistry course and the reduction of achievement disparities	Article	NARROWS ACHIEVEMENT; STUDENTS; PERFORMANCE; PEDAGOGIES; ENGAGEMENT; EDUCATION; SCIENCE; GAPS	[Basu, Partha; Malik, David J.] Indiana Univ Indianapolis, Dept Chem & Chem Biol, Indianapolis, IN 46202 USA; [Graunke, Steven] Indiana Univ Indianapolis, Anal & Inst Effectiveness, Indianapolis, IN USA	Basu, P; Malik, DJ (corresponding author), Indiana Univ Indianapolis, Dept Chem & Chem Biol, Indianapolis, IN 46202 USA.	basup@iu.edu; dmalik@iu.edu	1	PLOS ONE	2025
WOSCC		No duplicate	128	YES	Exclude	EC6	Consiste en un estudio longitudinal exploratorio y descriptivo sobre las características demográficas y experiencias de estudiantes de enfermería, sin enfoque predictivo.	No				No	NO QUEDA EN SLR FINAL	10.3928/01484834-20230906-02	J	Ares, TL; Andrade, CC; Chai, KT	Associate Degree to Baccalaureate Nursing Degree: Dual Enrollment in an Asynchronous Online Program	Article	ACADEMIC PROGRESSION; COLLABORATIVE MODEL; PARTNERSHIP; INCREASE; NURSES; CALL	[Ares, Terri L.; Andrade, Cathryn Canales; Chai, Kathleen Tornow] Calif State Univ Dominguez Hills, 1000 East Victoria St, Carson, CA 90747 USA	Ares, TL (corresponding author), Calif State Univ Dominguez Hills, 1000 East Victoria St, Carson, CA 90747 USA.	tares@csudh.edu	1	JOURNAL OF NURSING EDUCATION	2023
WOSCC		No duplicate	129	YES	Exclude	EC2	Es una evaluación de programa basada en encuestas que explora las percepciones de estudiantes exclusivamente a nivel de doctorado (Ed.D. / posgrado).	No				No	NO QUEDA EN SLR FINAL	10.1007/s11528-022-00744-7	J	Ari, F; Vasconcelos, L; Tang, HT; Grant, MM; Arslan-Ari, I; Moore, AL	Program Evaluation of an Online Ed.D. in Learning Design and Technologies: Recent Graduates' Perspectives	Article	EDUCATION DOCTORATE; DISSERTATIONS; EXPERIENCES; STUDENTS	[Ari, Fatih; Vasconcelos, Lucas; Tang, Hengtao; Grant, Michael M.; Arslan-Ari, Ismahan] Univ South Carolina, Learning Design & Technol Program, Wardlaw Coll 130, Columbia, SC 29208 USA; [Moore, Alison L.] Educ Testing Serv, Princeton, NJ 08541 USA	Ari, F (corresponding author), Univ South Carolina, Learning Design & Technol Program, Wardlaw Coll 130, Columbia, SC 29208 USA.	arifatih@mailbox.sc.edu; limadel@mailbox.sc.edu; htang@mailbox.sc.edu; michaelmgrant@sc.edu; arslanai@mailbox.sc.ed; anmoore@ets.org	1	TECHTRENDS	2022
WOSCC		No duplicate	130	YES	Exclude	EC2	Analiza cualitativamente las trayectorias profesionales de egresados de un programa de maestría (graduate degree), población no considerada en los criterios del estudio.	No				No	NO QUEDA EN SLR FINAL	10.1016/j.childyouth.2023.106928	J	Garst, BA; Stephens, L; Parry, B; Bowers, EP; Quinn, W	Influence of a youth development leadership graduate degree program on the professional pathways of youth leaders	Article	MODEL; CAREER; COMMUNITY; IDENTITY; EXPLORATION; PERCEPTION; SUCCESS; WORKERS	[Garst, Barry A.; Stephens, Lauren; Parry, Benjamin; Bowers, Edmond P.; Quinn, William] Clemson Univ, Dept Pk Recreat & Tourism Management, 139 Sirrine Hall, Clemson, SC 29634 USA	Garst, BA (corresponding author), Clemson Univ, Dept Pk Recreat & Tourism Management, 139 Sirrine Hall, Clemson, SC 29634 USA.	bgarst@clemson.edu; lsteph2@clemson.edu; bparry@clemson.edu; edmondb@clemson.edu; edmondb@clemson.edu	1	CHILDREN AND YOUTH SERVICES REVIEW	2023
WOSCC		No duplicate	131	YES	Exclude	EC8	El outcome predicho es la reinscripción y aprobación de una asignatura o curso específico tras haber reprobado (D/F/W), no la graduación del programa.	No				No	NO QUEDA EN SLR FINAL	10.1080/10668926.2022.2132431	J	Clark, P; Hu, XD	What's Next After a D/F/W Grade? Community College Students' Online Course-Taking and Reenrollment Outcomes	Article	DEGREE COMPLETION; SUCCESS; IMPACT; RETENTION; MODEL; PERSISTENCE; EDUCATION; PATTERNS; CARE	[Clark, Patricia] Coll Lake Cty, Business Adm, Grayslake, IL 60030 USA; [Hu, Xiaodan] Northern Illinois Univ, Higher Educ & Student Affairs, De Kalb, IL 60115 USA	Clark, P (corresponding author), Coll Lake Cty, Business Adm, Grayslake, IL 60030 USA.	pclark@clcillinois.edu	1	COMMUNITY COLLEGE JOURNAL OF RESEARCH AND PRACTICE	2024
WOSCC		No duplicate	132	YES	Exclude	EC6	Es un análisis descriptivo y de políticas orientado a evaluar la estructura de los acuerdos de transferencia de créditos institucionales, sin modelamiento predictivo.	No				No	NO QUEDA EN SLR FINAL	10.1007/s11162-024-09831-5	J	Canché, MSG; Qiu, JA; Zheng, KW; Gong, MB; Zhang, CL	The College Transfer and Articulation Network: How are These Statewide Policies and Bilateral or Dyadic Partnerships Structured Across the United States?	Article	COMPLEX-SYSTEMS; COMMUNITY	[Canche, Manuel S. Gonzalez; Zhang, Chelsea] Univ Penn, 208 South 37th St,Room 337, Philadelphia, PA 19104 USA; [Qiu, Jiayi Arthur] Univ North Carolina Chapel Hill, Chapel Hill, NC USA; [Zheng, Kaiwen] Harvard Univ, Cambridge, MA USA; [Gong, Mingbo] SixThirty Educ, Pasadena, CA USA	Canché, MSG (corresponding author), Univ Penn, 208 South 37th St,Room 337, Philadelphia, PA 19104 USA.	msgc@upenn.edu	3	RESEARCH IN HIGHER EDUCATION	2025
WOSCC		No duplicate	133	YES	Exclude	EC2	Es un estudio cualitativo (autoestudio) enfocado exclusivamente en las transiciones de rol y la retención de estudiantes de doctorado (posgrado).	No				No	NO QUEDA EN SLR FINAL	10.1108/SGPE-01-2021-0002	J	Gregory, KH; Burbage, AK	Leveraging critical friendship to navigate doctoral student role transitions	Article	TEACHER-EDUCATION; IDENTITY DEVELOPMENT; WRITING GROUPS; EXPERIENCES; CHALLENGES; FACULTY; NOVICE; IMPACT	[Gregory, Kristen Howell] East Carolina Univ, Elementary & Middle Grades Educ, Greenville, NC 27858 USA; [Burbage, Amanda Kate] Eastern Virginia Med Sch, Med & Hlth Profess Educ, Norfolk, VA 23501 USA	Gregory, KH (corresponding author), East Carolina Univ, Elementary & Middle Grades Educ, Greenville, NC 27858 USA.	gregorykr18@ecu.edu	3	STUDIES IN GRADUATE AND POSTDOCTORAL EDUCATION	2022
WOSCC		No duplicate	134	YES	Exclude	EC7	Utiliza modelos estadísticos con el fin causal/explicativo de entender si la "agencia individual" puede compensar las desventajas socioeconómicas sobre el logro educativo.	No				No	NO QUEDA EN SLR FINAL	10.1007/s10964-020-01290-2	J	Schoon, I; Cook, R	Can Individual Agency Compensate for Background Disadvantage? Predicting Tertiary Educational Attainment among Males and Females	Article	LIFE-COURSE; SOCIAL-CLASS; SEX-DIFFERENCES; TRANSITION; GENDER; ACHIEVEMENT; SCHOOL; EXPECTATIONS; SELF; OPPORTUNITIES	[Schoon, Ingrid] UCL, Inst Educ, London, England; [Cook, Rose] Kings Coll London, London, England	Schoon, I (corresponding author), UCL, Inst Educ, London, England.	i.schoon@ucl.ac.uk	30	JOURNAL OF YOUTH AND ADOLESCENCE	2021
WOSCC		No duplicate	135	YES	Exclude	EC3	El outcome de interés es la "intención de continuar" con una educación de posgrado en imagenología, no la graduación oportuna de su programa actual.	No				No	NO QUEDA EN SLR FINAL	10.1016/j.radi.2023.12.006	J	Mohamed, A; Sanusi, NSAM; Azman, NS; Zailani, NS; Jasmin, NH; Isa, INC	Factors influencing final year radiography students' intention to pursue postgraduate education in medical imaging	Article	UNIVERSITY; MODEL	[Mohamed, A.; Sanusi, N. S. A. Mat; Azman, N. S.; Isa, I. N. Che] Univ Kebangsaan Malaysia, Fac Hlth Sci, Ctr Diagnost Therapeut & Invest Studies, Jalan Raja Muda Abdul Aziz, Kuala Lumpur 50300, Malaysia; [Zailani, N. S.] Univ Malaysia Terengganu, Fac Sci & Marine Environm, Terengganu, Malaysia; [Jasmin, N. H.] Univ Sultan Zainal Abidin, Fac Hlth Sci, Terengganu, Malaysia	Mohamed, A (corresponding author), Univ Kebangsaan Malaysia, Fac Hlth Sci, Ctr Diagnost Therapeut & Invest Studies, Jalan Raja Muda Abdul Aziz, Kuala Lumpur 50300, Malaysia.	afifahmohamed@ukm.edu.my	1	RADIOGRAPHY	2024
SCOPUS	kiki2025predicting	No duplicate	165	YES	Include			Yes	Include		Construye modelos predictivos (Naïve Bayes, Support Vector Machine y Neural Networks) optimizados mediante la técnica de inteligencia de enjambres (PSO) para pronosticar el tiempo de finalización de los estudiantes, midiendo exhaustivamente su exactitud.	SI	SI	10.24507/icicelb.16.12.1303		Kiki B.; Natalia F.; Ko C.S.; Sudirman S.	PREDICTING STUDENTS’ COMPLETION TIME BASED ON SEMESTERLY PERFORMANCE	Article						ICIC Express Letters, Part B: Applications	2025
SCOPUS		Duplicate WOSCC	137	NO								No	NO QUEDA EN SLR FINAL	10.1016/j.heliyon.2022.e09636		Al-Nassar N.S.; Alhajjaj A.A.; Bleady A.	Potential predictors of length of study for finance and accounting degrees: evidence from a public business school in Saudi Arabia	Article						Heliyon	2022
SCOPUS		Duplicate WOSCC	138	NO								No	NO QUEDA EN SLR FINAL	10.3389/feduc.2025.1672076		Sanchez J.E.; Usinger J.	College degree completion for GEAR UP students placed at risk	Article						Frontiers in Education	2025
WOSCC	law2025improving	No duplicate	21	YES	Include			Yes	Include		El estudio propone y evalúa explícitamente algoritmos de machine learning (como Random Forest, XGBoost y LGBM) y técnicas de reducción de dimensionalidad con validación cruzada para predecir la graduación a tiempo (GOT).	SI	SI	10.1007/s44196-025-01034-9	J	Law, TJ; Ting, CY; Ng, H; Goh, HN; Quek, A	Improving Embeddings Representation via QED Approach for Enhancing Graduate on Time and Employability Prediction	Article	FEATURE-SELECTION; HIGHER-EDUCATION; STUDENTS; MODEL	[Law, Theng-Jia; Ting, Choo-Yee; Ng, Hu; Goh, Hui-Ngo; Quek, Albert] Multimedia Univ, Fac Comp & Informat, Ctr Big Data & Blockchain Technol, CoE Adv Cloud, Persiaran Multimedia, Cyberjaya 63100, Selangor, Malaysia	Ting, CY (corresponding author), Multimedia Univ, Fac Comp & Informat, Ctr Big Data & Blockchain Technol, CoE Adv Cloud, Persiaran Multimedia, Cyberjaya 63100, Selangor, Malaysia.	thengjialaw@gmail.com; cyting@mmu.edu.my; nghu@mmu.edu.my; hngoh@mmu.edu.my; quek.albert@mmu.edu.my	0	INTERNATIONAL JOURNAL OF COMPUTATIONAL INTELLIGENCE SYSTEMS	2025
SCOPUS		Duplicate WOSCC	140	NO								No	NO QUEDA EN SLR FINAL	10.3102/0162373720979180		Erwin C.; Binder M.; Miller C.; Krause K.	Performance-Based Aid, Enhanced Advising, and the Income Gap in College Graduation: Evidence From a Randomized Controlled Trial	Article						Educational Evaluation and Policy Analysis	2021
SCOPUS		Duplicate WOSCC	141	NO								No	NO QUEDA EN SLR FINAL	10.1111/hequ.70059		Paris J.H.; Stefanelli J.R.	An Examination of Tuition Revenue Dependence as a Predictor of Master's Programme and Degree Completion Growth in the United States	Article						Higher Education Quarterly	2025
SCOPUS		Duplicate WOSCC	142	NO								No	NO QUEDA EN SLR FINAL	10.1080/02602938.2021.1871725		Nagy M.; Molontay R.	Comprehensive analysis of the predictive validity of the university entrance score in Hungary	Article						Assessment and Evaluation in Higher Education	2021
SCOPUS		Duplicate WOSCC	143	NO								No	NO QUEDA EN SLR FINAL	10.1016/j.seps.2024.101878		Salas-Velasco M.	Evaluation of undergraduate academic programs through data envelopment analysis and time-to-degree estimates at Spanish public universities	Article						Socio-Economic Planning Sciences	2024
SCOPUS		Duplicate WOSCC	144	NO								No	NO QUEDA EN SLR FINAL	10.18421/TEM131-72		Alfahid A.	Algorithmic Prediction of Students On-Time Graduation from the University	Article						TEM Journal	2024
SCOPUS		Duplicate WOSCC	145	NO								No	NO QUEDA EN SLR FINAL	10.1016/j.jedc.2025.105219		Yang G.	Better late than never: Macroeconomic impact of intermittent college enrollment and tuition subsidies	Article						Journal of Economic Dynamics and Control	2025
SCOPUS		Duplicate WOSCC	146	NO								No	NO QUEDA EN SLR FINAL	10.3389/fpsyg.2024.1297464		West C.L.; Chen Q.; Boika N.	Bringing them back: using latent class analysis to re-engage college stop-outs	Article						Frontiers in Psychology	2024
SCOPUS		No duplicate	147	YES	Exclude	EC2	El estudio predice la graduación a tiempo, pero aplica machine learning explícitamente sobre una cohorte de estudiantes de posgrado (postgraduate cohort), población excluida de la revisión.	No				No	NO QUEDA EN SLR FINAL	10.18280/isi.290412		Setiadi H.; Sanjaya K.; Wijayanto A.; Wardhani D.W.; Cahyono H.D.	Comparative Analysis of Classification Algorithms Using Feature Selection Techniques to Predict On-Time Student Graduation	Article						Ingenierie des Systemes d'Information	2024
SCOPUS		No duplicate	148	YES	Exclude	EC5	Propone un modelo matemático de optimización (Mixed Integer Linear Programming) para la planificación de horarios universitarios, sin constituir un enfoque predictivo de machine learning a nivel estudiante.	No				No	NO QUEDA EN SLR FINAL	10.1109/TLA.2023.10172141		Farias De Freitas F.L.; Valentim Loch G.	An Approach for Minimizing Time to Degree Based on University Course Timetabling Problem	Article						IEEE Latin America Transactions	2023
SCOPUS		Duplicate WOSCC	149	NO								No	NO QUEDA EN SLR FINAL	10.1080/02602938.2022.2052799		Ferrão M.E.	Differential effect of university entrance scores on graduates’ performance: the case of degree completion on time in Portugal	Article						Assessment and Evaluation in Higher Education	2023
SCOPUS		Duplicate WOSCC	150	NO								No	NO QUEDA EN SLR FINAL	10.1186/s41118-021-00145-3		Giudici C.; Trappolini E.; Vicari D.	The academic performance of students with a migrant background: evidence from a cohort enrolled at Sapienza University of Rome	Article						Genus	2021
SCOPUS		Duplicate WOSCC	151	NO								No	NO QUEDA EN SLR FINAL	10.1007/s11165-022-10064-8		Rayner G.; Papakonstantinou T.	The Variables that Predict Science Undergraduates’ Timely Degree Completion: a Conceptual Model	Article						Research in Science Education	2023
SCOPUS		Duplicate WOSCC	152	NO								No	NO QUEDA EN SLR FINAL	10.1016/j.jsps.2024.102044		Alghamdi W.A.; Almeleebia T.M.; Almanasef M.A.; Orayj K.M.	Factors associated with applicant performance on the Saudi Pharmacist Licensure Examination (SPLE)	Article						Saudi Pharmaceutical Journal	2024
SCOPUS		Duplicate WOSCC	153	NO								No	NO QUEDA EN SLR FINAL	10.5130/ijcre.v16i1.8697		Miller G.; Ng M.	A Practice-Based Guide for Creating STEM Service Learning Courses	Article						Gateways	2023
SCOPUS		No duplicate	154	YES	Exclude	EC7	Evalúa la asociación predictiva y explica brechas de género a partir de puntajes en la escuela primaria, sin un enfoque algorítmico de machine learning.	No				No	NO QUEDA EN SLR FINAL	10.1177/00027162261432041		Goldhaber D.; Liddle S.	Gender, Ethnoracial, and Economic Differences in the Predictive Power of Early-Grade Test Scores on College Enrollment and Degree Completion	Article						Annals of the American Academy of Political and Social Science	2024
SCOPUS		Duplicate WOSCC	155	NO								No	NO QUEDA EN SLR FINAL	10.14569/IJACSA.2023.0140734		Sadqui A.; Ertel M.; Sadiki H.; Amali S.	Evaluating Machine Learning Models for Predicting Graduation Timelines in Moroccan Universities	Article						International Journal of Advanced Computer Science and Applications	2023
SCOPUS		Duplicate WOSCC	156	NO								No	NO QUEDA EN SLR FINAL	10.5267/j.dsl.2024.12.005		Wulan R.; Sunarto; Kholil	Transformation of digital communication: Students’ timely graduation model in blended learning post COVID-19 pandemic	Article						Decision Science Letters	2025
SCOPUS		No duplicate	157	YES	Exclude	EC2	Es una reflexión crítica cualitativa centrada de manera exclusiva en las transiciones de estudiantes de doctorado (PhD), población no elegible.	No				No	NO QUEDA EN SLR FINAL	10.17483/2368-6669.1380		Bleah P.; Concepcion Bachynski J.; Carragher R.; Carroll B.; Heerschap C.; Macleod E.; Whitfield M.; Silva A.	Transitions in a PhD in Nursing Program: A Critical Reflection on Students' Perceptions; [Transition vers un programme de PhD en sciences infirmières : une réflexion critique sur les perceptions des étudiantes et étudiants]	Article						Quality Advancement in Nursing Education	2023
SCOPUS		Duplicate WOSCC	158	NO								No	NO QUEDA EN SLR FINAL	10.1371/journal.pone.0279258		Walters T.; Abeyta A.; Bean A.J.; Wilson M.A.	The impact of holistic review on correlations between doctoral student outcomes, and GPA and GRE scores in the biomedical sciences	Article						PLoS ONE	2022
SCOPUS		Duplicate WOSCC	159	NO								No	NO QUEDA EN SLR FINAL	10.1187/cbe.21-10-0308		Meadows M.L.; Suiter S.V.; Sealy L.J.; Marshall D.R.; Whalen M.M.; Adunyah S.E.	Longitudinal Education and Career Outcomes of a Cancer Research Training Program for Underrepresented Students: The Meharry-Vanderbilt-Tennessee State University Cancer Partnership	Article						CBE life sciences education	2022
SCOPUS		Duplicate WOSCC	160	NO								No	NO QUEDA EN SLR FINAL	10.1016/j.tine.2023.100214		Nachouki M.; Mohamed E.A.; Mehdi R.; Abou Naaj M.	Student course grade prediction using the random forest algorithm: Analysis of predictors' importance	Article						Trends in Neuroscience and Education	2023
SCOPUS		No duplicate	161	YES	Exclude	EC6	Es un estudio de métodos mixtos enfocado en explorar brechas de aprendizaje y preparación académica, sin proponer ni evaluar un modelo predictivo computacional.	No				No	NO QUEDA EN SLR FINAL	10.1016/j.ijedro.2021.100047		Lee J.; Kim N.; Su M.	Immigrant and international college students’ learning gaps: Improving academic and sociocultural readiness for career and graduate/professional education	Article						International Journal of Educational Research Open	2021
SCOPUS		No duplicate	162	YES	Exclude	EC2	El estudio desarrolla y valida un instrumento psicométrico para evaluar estilos de supervisión de forma exclusiva en educación de nivel doctoral.	No				No	NO QUEDA EN SLR FINAL	10.28945/5670		Sánchez-Rosas J.; Fernández-Fastuca L.; Anglat H.D.D.; Dominguez-Lara S.	INSTRUMENTS TO ASSESS DOCTORAL SUPERVISORY STYLES: DEVELOPMENT AND VALIDATION IN SPANISH-SPEAKING SAMPLES	Article						International Journal of Doctoral Studies	2025
SCOPUS		Duplicate WOSCC	163	NO								No	NO QUEDA EN SLR FINAL	10.1016/j.childyouth.2023.106928		Garst B.A.; Stephens L.; Parry B.; Bowers E.P.; Quinn W.	Influence of a youth development leadership graduate degree program on the professional pathways of youth leaders	Article						Children and Youth Services Review	2023
SCOPUS		No duplicate	164	YES	Exclude	EC7	Utiliza métodos estadísticos inferenciales para explicar cómo las habilidades no cognitivas y expectativas se asocian con las calificaciones y el éxito, sin fin predictivo algorítmico.	No				No	NO QUEDA EN SLR FINAL	10.1016/j.econedurev.2025.102718		Zamarro G.; Nichols M.; Trivitt J.; Djita R.	Unlocking college potential: The role of student expectations and non-cognitive skills in college success	Article						Economics of Education Review	2025
WOSCC	pego2024students	No duplicate	29	YES	Include			Yes	Include		Emplea diversos algoritmos supervisados de machine learning (Random Forest, SVM, Redes Neuronales y Árboles de Decisión) configurados como modelos de regresión con el fin expreso de predecir el tiempo de grado (Time to Degree).	SI	SI	10.1186/s41239-024-00438-5	J	Pêgo, JP; Miguéis, VL; Soeiro, A	Students' complex trajectories: exploring degree change and time to degree	Article	HIGHER-EDUCATION; UNIVERSITY; DEPARTURE; PATTERNS; PERFORMANCE; PERSISTENCE; EXPANSION; PATHWAYS	[Pego, Joao Pedro] Univ Porto, Fac Engn, Dept Engn Civil, Rua Dr Roberto Frias, P-4200465 Porto, Portugal; [Pego, Joao Pedro] CIIMAR, Interdisciplinary Ctr Marine & Environm Res, Terminal Cruzeiros Leixoes,Ave Gen Norton Matos S-, P-4450208 Matosinhos, Portugal; [Migueis, Vera Lucia] Univ Porto, Fac Engn, INESC TEC, Rua Dr Roberto Frias, P-4200465 Porto, Portugal; [Soeiro, Alfredo] Univ Porto, Fa…	Miguéis, VL (corresponding author), Univ Porto, Fac Engn, INESC TEC, Rua Dr Roberto Frias, P-4200465 Porto, Portugal.	vera.migueis@fe.up.pt	2	INTERNATIONAL JOURNAL OF EDUCATIONAL TECHNOLOGY IN HIGHER EDUCATION	2024
SCOPUS		Duplicate WOSCC	166	NO								No	NO QUEDA EN SLR FINAL	10.1080/26408066.2023.2265922		Mullen S.; Luo Y.; Adamek J.; Phansikar M.; Mackenzie M.; Roberts B.; Larrison C.R.	Path Analysis of Effects of First-Generation Status on Physical Activity and 4-Year College Degree Completion	Article						Journal of Evidence-Based Social Work (United States)	2024
SCOPUS		Duplicate WOSCC	167	NO								No	NO QUEDA EN SLR FINAL	10.1177/00915521231163923		Lee J.	Moving Across 2-Year Institutions: Who Are Lateral Transfer Students? What Are Their Degree Outcomes?	Article						Community College Review	2023
SCOPUS		No duplicate	168	YES	Exclude	EC2	Es una revisión exploratoria (scoping review) centrada de forma exclusiva en la resiliencia de estudiantes de posgrado (graduate nursing students).	No				No	NO QUEDA EN SLR FINAL	10.17483/2368-6669.1457		Sedgwick M.; Crosschild C.; Rohatinsky N.; Scott D.R.	Resilience Among Indigenous Graduate Nursing Students: A Scoping Review	Article						Quality Advancement in Nursing Education	2025
SCOPUS		Duplicate WOSCC	169	NO								No	NO QUEDA EN SLR FINAL	10.1080/01900692.2021.1961149		Peng G.; Zhang Y.	Student Retention and Degree Completion: The Moderating Effects of Institutional Factors	Article						International Journal of Public Administration	2022
SCOPUS	perez2021predicting	No duplicate	277	YES	Include			Yes	Include		Desarrolla un modelo predictivo supervisado utilizando el clasificador Naïve Bayes (con partición train/test de 70:30 y selección de características) para estimar computacionalmente la finalización del programa (program completion).	SI	SI	10.5815/IJMECS.2021.03.05		Perez J.G.; Perez E.S.	Predicting Student Program Completion Using Naïve Bayes Classification Algorithm	Article						International Journal of Modern Education and Computer Science	2021
SCOPUS		Duplicate WOSCC	171	NO								No	NO QUEDA EN SLR FINAL	10.1187/cbe.21-09-0290		Allison A.B.; York V.V.; Hoefner D.M.; Clark M.E.; Yost M.C.; Vondrasek J.R.	Supervised Study: Required Independent Research at a Community College Supports Persistence in Science	Article						CBE life sciences education	2022
SCOPUS		No duplicate	172	YES	Exclude	EC7	Emplea regresiones logísticas con un fin analítico explicativo para determinar cómo impacta el declarar o no una especialidad inicial sobre la graduación.	No				No	NO QUEDA EN SLR FINAL	10.1177/1521025119879881		Spight D.B.	Undeclared Versus Declared: Who Is More Likely to Graduate?	Article						Journal of College Student Retention: Research, Theory and Practice	2022
SCOPUS		Duplicate WOSCC	173	NO								No	NO QUEDA EN SLR FINAL	10.1080/03075079.2022.2099370		Santos A.C.; Arriaga P.; Daniel J.R.; Cefai C.; Melo M.H.S.; Psyllou A.; Shieh J.-J.; Schutte N.; Furtado C.; David C.H.; Azevedo M.C.; Andreou E.; Simões C.	Social and emotional competencies as predictors of student engagement in youth: a cross-cultural multilevel study	Article						Studies in Higher Education	2023
SCOPUS		Duplicate WOSCC	174	NO								No	NO QUEDA EN SLR FINAL	10.3102/0013189X251321422		Cleveland C.; Scherer E.	Are Students on Track? Comparing the Predictive Validity of Administrative and Survey Measures of Cognitive and Noncognitive Skills for Long-Term Outcomes	Article						Educational Researcher	2025
WOSCC	quelopana2024predictive	No duplicate	27	YES	Include			Yes	Include		Implementa y evalúa de manera directa un modelo de machine learning (usando Random Forest, LightGBM, XGBoost, etc.) con partición de datos (train/test 80:20) para pronosticar si los estudiantes sufrirán demoras en su graduación oportuna.	SI	SI	10.1002/cae.22767	J	Quelopana, A; Keith, B; Pizarro, R	Predictive modeling of on-time graduation in computing engineering programs: A case study from Northern Chile	Article	SUPPORT VECTOR MACHINES; ACADEMIC-PERFORMANCE; EDUCATION	[Quelopana, Aldo; Keith, Brian; Pizarro, Ricardo] Univ Catolica Norte, Dept Comp & Syst Engn, Ave Angamos 0610, Antofagasta, Chile; [Pizarro, Ricardo] Univ Alcala UAH, Dept Elect, Madrid, Spain	Keith, B (corresponding author), Univ Catolica Norte, Dept Comp & Syst Engn, Ave Angamos 0610, Antofagasta, Chile.	brian.keith@ucn.cl	2	COMPUTER APPLICATIONS IN ENGINEERING EDUCATION	2024
SCOPUS		Duplicate WOSCC	176	NO								No	NO QUEDA EN SLR FINAL	10.1155/2021/8878308		Ma G.; Wu M.; Hao K.; Shang S.	A DSM-Based CCPM-MPL Representation Method for Project Scheduling under Rework Scenarios	Article						Advances in Civil Engineering	2021
SCOPUS		Duplicate WOSCC	177	NO								No	NO QUEDA EN SLR FINAL	10.1371/journal.pone.0318882		Basu P.; Malik D.J.; Graunke S.	A 24-year longitudinal study on a STEM gateway general chemistry course and the reduction of achievement disparities	Article						PLoS ONE	2025
SCOPUS		Duplicate WOSCC	178	NO								No	NO QUEDA EN SLR FINAL	10.3390/app12157790		Lin C.-L.; Fan C.-L.; Chen B.-K.	Hybrid Analytic Hierarchy Process–Artificial Neural Network Model for Predicting the Major Risks and Quality of Taiwanese Construction Projects	Article						Applied Sciences (Switzerland)	2022
SCOPUS		Duplicate WOSCC	179	NO								No	NO QUEDA EN SLR FINAL	10.1016/j.iheduc.2021.100830		Brennan C.; Packard M.; Newman J.	Building a critically transformative community of inquiry in an online undergraduate program	Article						Internet and Higher Education	2022
SCOPUS		No duplicate	180	YES	Exclude	EC6	Evalúa los resultados de un programa de intervención institucional ("Student Success Model") utilizando métodos mixtos para medir la retención, sin aplicar modelamiento predictivo.	No				No	NO QUEDA EN SLR FINAL	10.1080/03323315.2025.2584016		Ross O.; McNamara G.	Lessons learnt from a substantial gain in student retention	Article						Irish Educational Studies	2025
SCOPUS		Duplicate WOSCC	181	NO								No	NO QUEDA EN SLR FINAL	10.33009/fsop_jpss130205		Paris J.H.; Heiser R.	An Examination of the Predictive Validity of a Measure of College Admissions Applicants’ Attributions of Success and Failure	Article						Journal of Postsecondary Student Success	2022
SCOPUS		Duplicate WOSCC	182	NO								No	NO QUEDA EN SLR FINAL	10.1080/00221546.2024.2385113		Sparks D.	To Give or to Take: Exploring Effects of Reductions in Pell Lifetime Eligibility	Article						Journal of Higher Education	2025
SCOPUS		No duplicate	183	YES	Exclude	EC2	Es un artículo conceptual enfocado exclusivamente en las estrategias de mentoría para el éxito de estudiantes de posgrado (graduate education).	No				No	NO QUEDA EN SLR FINAL	10.1123/kr.2021-0049		Waldron J.J.	Institutional Strategies to Enhance Graduate Student Success Through Mentoring	Article						Kinesiology Review	2021
SCOPUS		Duplicate WOSCC	184	NO								No	NO QUEDA EN SLR FINAL	10.1080/00221546.2024.2397311		Bahnson M.; Satterfield D.; Kirn A.; Hope E.C.	Relationships and Identity Influences on Engineering Doctoral Degree Completion Intentions	Article						Journal of Higher Education	2025
SCOPUS		Duplicate WOSCC	185	NO								No	NO QUEDA EN SLR FINAL	10.14221/1835-517X.6270		Dao L.; Allen J.; Pullen D.; Cowie S.	Tackling Australia’s Male Teacher Shortage: Insights from Initial Teacher Education (ITE) Completion Data	Article						Australian Journal of Teacher Education	2025
SCOPUS		Duplicate WOSCC	186	NO								No	NO QUEDA EN SLR FINAL	10.1080/03075079.2024.2447790		Kopecny S.; Hillmert S.	Empirical selectivity of study programmes in higher education: does it matter for degree completion?	Article						Studies in Higher Education	2025
SCOPUS		Duplicate WOSCC	187	NO								No	NO QUEDA EN SLR FINAL	10.1007/s10639-020-10260-x		Iatrellis O.; Savvas I.Κ.; Fitsilis P.; Gerogiannis V.C.	A two-phase machine learning approach for predicting student outcomes	Article						Education and Information Technologies	2021
SCOPUS		No duplicate	188	YES	Exclude	EC6	Consiste en la descripción y evaluación de un plan de estudios o currículo médico (entrenamiento CBRN) para estudiantes de medicina, sin modelamiento predictivo.	No				No	NO QUEDA EN SLR FINAL	10.15766/mep_2374-8265.11433		Sardarian A.; Givens M.; Schwartz J.F.; Cole R.; Rudinsky S.L.	Introduction to Treating Patients Exposed to Chemical, Biological, Radiological, and Nuclear (CBRN) Threats: A Military Medical Case-Based Curriculum	Article						MedEdPORTAL : the journal of teaching and learning resources	2024
SCOPUS		Duplicate WOSCC	189	NO								No	NO QUEDA EN SLR FINAL	10.1111/socf.12967		Tompsett J.; Mcdossi O.; Roscigno V.J.	Collegiate Sports Participation, Academic Achievement, and Bachelor's Degree Completion1	Article						Sociological Forum	2023
SCOPUS		Duplicate WOSCC	190	NO								No	NO QUEDA EN SLR FINAL	10.1109/RITA.2022.3191298		Boegeholz R.; Guerra J.; Scheihing E.	Exploring Risk of Delay in Academic Trajectories in Two Undergraduate Programs	Article						Revista Iberoamericana de Tecnologias del Aprendizaje	2022
SCOPUS		Duplicate WOSCC	191	NO								No	NO QUEDA EN SLR FINAL	10.1177/1044207320919899		Theobald R.J.; Goldhaber D.D.; Gratz T.M.; Holden K.L.	High School English Language Arts Teachers and Postsecondary Outcomes for Students With and Without Disabilities	Article						Journal of Disability Policy Studies	2021
SCOPUS		Duplicate WOSCC	192	NO								No	NO QUEDA EN SLR FINAL	10.1007/s11162-023-09743-w		Paris J.H.; Beckowski C.P.; Fiorot S.	Predicting Success: An Examination of the Predictive Validity of a Measure of Motivational-Developmental Dimensions in College Admissions	Article						Research in Higher Education	2023
SCOPUS		Duplicate WOSCC	193	NO								No	NO QUEDA EN SLR FINAL	10.1016/j.ijedudev.2025.103395		Gwalupama O.B.; Mpelwa M.; Pai P.E.N.G.	Five-dimensional model of institutional barriers to on-time master's degree completion in Tanzanian public universities	Article						International Journal of Educational Development	2025
SCOPUS		Duplicate WOSCC	194	NO								No	NO QUEDA EN SLR FINAL	10.1186/s41239-024-00438-5		Pêgo J.P.; Miguéis V.L.; Soeiro A.	Students’ complex trajectories: exploring degree change and time to degree	Article						International Journal of Educational Technology in Higher Education	2024
SCOPUS		Duplicate WOSCC	195	NO								No	NO QUEDA EN SLR FINAL	10.1016/j.cie.2021.107855		Khamechian M.; Petering M.E.H.	A mathematical modeling approach to university course planning	Article						Computers and Industrial Engineering	2022
SCOPUS		No duplicate	196	YES	Exclude	EC7	Utiliza análisis factorial confirmatorio (CFA) con el propósito de validar un modelo teórico de determinantes sociales (HESF), no para predecir algorítmicamente a nivel individual.	No				No	NO QUEDA EN SLR FINAL	10.3389/feduc.2025.1568521		Pham T.D.; Baeza Penã A.; Xing C.; Blue L.E.; Anderson P.J.; Chappell R.	Measuring social determinants influencing Australian university students’ completion: confirmatory factor analysis	Article						Frontiers in Education	2025
SCOPUS		Duplicate WOSCC	197	NO								No	NO QUEDA EN SLR FINAL			Rodriguez-Hernandez C.F.; Gazula V.R.; Shekhar P.	Examining Engineering Students' Academic Performance Using Machine Learning Algorithms as a Data Analysis Tool	Article						International Journal of Engineering Education	2025
SCOPUS	bhaskaran2024discovery	No duplicate	198	YES	Borderline		Aplica metodologías de minería de datos (CRISP-DM, clustering) para extraer factores contextuales y time-to-degree. Avanza a lectura completa para verificar si hay un fin predictivo (IC3).	Yes	Exclude	EC6	Aplica técnicas de aprendizaje no supervisado (clustering K-Means y EM) con el fin de explorar y perfilar características de los estudiantes, pero carece de un modelo supervisado orientado a la predicción o clasificación algorítmica de nuevos casos.	No	SI	10.1007/s11042-023-18001-1		Bhaskaran S.S.	Discovery of contextual factors using clustering	Article						Multimedia Tools and Applications	2024
SCOPUS		No duplicate	199	YES	Exclude	EC4	Emplea un modelo predictivo neurodifuso (ANFIS), pero su variable a predecir ("outcome") es explícitamente el promedio de calificaciones al graduarse (GPA), no la finalización del programa.	No				No	NO QUEDA EN SLR FINAL	10.1007/s10639-022-11205-2		Mehdi R.; Nachouki M.	A neuro-fuzzy model for predicting and analyzing student graduation performance in computing programs	Article						Education and Information Technologies	2023
SCOPUS		No duplicate	200	YES	Exclude	EC3	Utiliza el tiempo de graduación como variable independiente para predecir un resultado distinto: los ingresos y empleo posteriores a la universidad (post-college earnings).	No				No	NO QUEDA EN SLR FINAL	10.1007/s11162-019-09582-8		Witteveen D.; Attewell P.	Delayed Time-to-Degree and Post-college Earnings	Article						Research in Higher Education	2021
SCOPUS		Duplicate WOSCC	201	NO								No	NO QUEDA EN SLR FINAL	10.1002/pam.22569		Bird K.A.; Castleman B.L.; Song Y.	Are algorithms biased in education? Exploring racial bias in predicting community college student success	Article						Journal of Policy Analysis and Management	2025
SCOPUS		Duplicate WOSCC	202	NO								No	NO QUEDA EN SLR FINAL	10.3390/math11051098		Atalla S.; Daradkeh M.; Gawanmeh A.; Khalil H.; Mansoor W.; Miniaoui S.; Himeur Y.	An Intelligent Recommendation System for Automating Academic Advising Based on Curriculum Analysis and Performance Modeling	Article						Mathematics	2023
SCOPUS		Duplicate WOSCC	203	NO								No	NO QUEDA EN SLR FINAL	10.1021/acs.jchemed.1c00401		Almeida K.H.	Disaggregated General Chemistry Grades Reveal Differential Success among BIPOC Students in Partial Flipped Team Learning Classrooms	Article						Journal of Chemical Education	2022
SCOPUS		Duplicate WOSCC	204	NO								No	NO QUEDA EN SLR FINAL	10.1080/1331677X.2021.2013267		Szuwarzyński A.	Efficiency evaluation of graduation process in Australian public universities	Article						Economic Research-Ekonomska Istrazivanja	2022
SCOPUS		Duplicate WOSCC	205	NO								No	NO QUEDA EN SLR FINAL	10.1007/s10755-025-09787-z		Henning H.N.; Danyi M.M.; Park-Gaghan T.J.; Mokher C.G.	What Does Organizational Culture Tell Us About Developmental Education Reform? Corequisite Implementation in Texas	Article						Innovative Higher Education	2025
SCOPUS		Duplicate WOSCC	206	NO								No	NO QUEDA EN SLR FINAL	10.5204/ssj.3445		Wyatt T.J.; Keneson M.; Rueda C.; Barrera A.M.; Buechler-Steubing A.; Karoff R.; Appleford M.	Addressing Systemic Barriers to Timely Degree Completion through the Establishment of a Graduation Help Desk. A Practice Report	Article						Student Success	2025
SCOPUS		No duplicate	207	YES	Exclude	EC8	Aplica árboles de decisión (ID3), pero el objetivo predictivo se limita explícitamente al rendimiento académico durante el primer semestre, no a la graduación final.	No				No	NO QUEDA EN SLR FINAL	10.18280/isi.280508		Widaningsih S.; Muhamad W.; Hendriyanto R.; Nugroho H.	An ID3 Decision Tree Algorithm-Based Model for Predicting Student Performance Using Comprehensive Student Selection Data at Telkom University	Article						Ingenierie des Systemes d'Information	2023
SCOPUS		No duplicate	208	YES	Exclude	EC6	Reporte sobre la implementación de una metodología de enseñanza basada en proyectos (KJ/FAST/TRIZ) para el diseño de productos, sin modelamiento predictivo.	No				No	NO QUEDA EN SLR FINAL	10.6977/IJoSI.202409_8(3).0001		Cheng S.; Dong J.; Yang X.	Project-based teaching of product innovation design based on KJ/FAST/TRIZ	Article						International Journal of Systematic Innovation	2024
SCOPUS		Duplicate WOSCC	209	NO								No	NO QUEDA EN SLR FINAL	10.1080/07294360.2023.2258825		Fredericks B.; Barney K.; Bunda T.; Hausia K.; Martin A.; Elston J.; Bernardino B.	The importance of Indigenous centres/units for Aboriginal and Torres Strait Islander students: ensuring connection and belonging to support university completion	Article						Higher Education Research and Development	2024
SCOPUS	riadi2024comparative	No duplicate	136	YES	Include			Yes	Include		Desarrolla una investigación empírica que evalúa y compara el rendimiento (mediante matrices de confusión) de los algoritmos de clasificación Naïve Bayes y K-Nearest Neighbor (K-NN) en la tarea directa de predecir la graduación oportuna de los estudiantes.	SI	SI	10.12785/ijcds/160185		Riadi I.; Umar R.; Anggara R.	Comparative Analysis of Naive Bayes and K-NN Approaches to Predict Timely Graduation using Academic History	Article						International Journal of Computing and Digital Systems	2024
WOSCC	rodriguez2025examining	No duplicate	80	YES	Include			Yes	Include		Aplica algoritmos de machine learning (LightGBM, XGBoost, Random Forest, etc.) e Inteligencia Artificial Explicable (SHAP), dividiendo los datos en set de entrenamiento y prueba, para clasificar y predecir el tiempo de grado (TTD) en estudiantes de ingeniería.	SI	SI		J	Rodriguez-Hernandez, CF; Gazula, VR; Shekhar, P	Examining Engineering Students' Academic Performance Using Machine Learning Algorithms as a Data Analysis Tool	Article	GRADE-POINT AVERAGE; CHAINED EQUATIONS; HIGHER-EDUCATION; CLASSIFICATION; GRADUATION; SUCCESS; IMPACT; IMPUTATION; IMBALANCE; ANALYTICS	[Rodriguez-Hernandez, Carlos Felipe] NJIT, Sch Appl Engn & Technol, Newark, NJ 07102 USA; [Gazula, Vinay Ram] NJIT, Ying Wu Coll Comp, Dept Data Sci, Newark, NJ USA; [Shekhar, Prateek] NJIT, Sch Appl Engn & Technol, Newark, NJ USA	Rodriguez-Hernandez, CF (corresponding author), NJIT, Sch Appl Engn & Technol, Newark, NJ 07102 USA.	cr474@njit.edu; vg472@njit.edu; pshekhar@njit.edu	0	INTERNATIONAL JOURNAL OF ENGINEERING EDUCATION	2025
SCOPUS		No duplicate	212	YES	Exclude	EC5	Propone un modelo matemático de gestión de operaciones para evaluar la eficiencia institucional de las carreras, sin constituir un sistema predictivo de machine learning.	No				No	NO QUEDA EN SLR FINAL	10.4067/S0718-50062023000100055		Pedraja-Rejas L.M.; Marchioni-Choque Í.A.; Bustos-Andreu H.A.; Ramírez-Yampara J.A.	Model to measure the efficiency of degrees in a higher education institution; [Modelo para medir la eficiencia de carreras en una institución de educación superior]	Article						Formacion Universitaria	2023
SCOPUS		No duplicate	213	YES	Exclude	EC8	El estudio evalúa el impacto de la estructura de materias correquisito limitándose a predecir si el alumno aprobará un curso específico de matemáticas y su persistencia temprana.	No				No	NO QUEDA EN SLR FINAL	10.1177/23328584221086664		Ryu W.; Schudde L.; Pack K.	Constructing Corequisites: How Community Colleges Structure Corequisite Math Coursework and the Implications for Student Success	Article						AERA Open	2022
SCOPUS		Duplicate WOSCC	214	NO								No	NO QUEDA EN SLR FINAL	10.1086/729068		Kapor A.; Karnani M.; Neilson C.	Aftermarket Frictions and the Cost of Off-Platform Options in Centralized Assignment Mechanisms	Article						Journal of Political Economy	2024
SCOPUS		Duplicate WOSCC	215	NO								No	NO QUEDA EN SLR FINAL	10.1016/j.childyouth.2022.106507		Blakeslee J.; Miller R.; Uretsky M.	Efficacy of the Project Futures self-determination coaching model for college students with foster care backgrounds and mental health challenges	Article						Children and Youth Services Review	2022
SCOPUS		Duplicate WOSCC	216	NO								No	NO QUEDA EN SLR FINAL	10.1063/5.0278602		Herrera D.; Ángel N.; González D.; Curilef S.	Monte Carlo optimization for sampling selection in imbalanced data applied to student dropout prediction	Article						Chaos	2025
SCOPUS		Duplicate WOSCC	217	NO								No	NO QUEDA EN SLR FINAL	10.1007/s11528-022-00744-7		Ari F.; Vasconcelos L.; Tang H.; Grant M.M.; Arslan-Ari I.; Moore A.L.	Program Evaluation of an Online Ed.D. in Learning Design and Technologies: Recent Graduates’ Perspectives	Article						TechTrends	2022
SCOPUS		Duplicate WOSCC	218	NO								No	NO QUEDA EN SLR FINAL	10.17718/tojde.1314600		Young K.; Fynn A.	GRIT, RETENTION AND STUDENT SUCCESS IN A SOUTH AFRICAN DISTANCE EDUCATION INSTITUTION: A POSTGRADUATE TRIAD?	Article						Turkish Online Journal of Distance Education	2024
SCOPUS		No duplicate	219	YES	Exclude	EC7	Emplea regresiones logísticas con un propósito puramente asociativo/explicativo para identificar el impacto de ciertas prácticas educativas sobre la obtención del título.	No				No	NO QUEDA EN SLR FINAL	10.1080/10668926.2020.1824133		Dinh T.V.; Zhang Y.L.	Engagement in High-Impact Practices and Its Influence on Community College Transfers’ STEM Degree Attainment	Article						Community College Journal of Research and Practice	2021
SCOPUS		Duplicate WOSCC	220	NO								No	NO QUEDA EN SLR FINAL	10.1186/s40594-021-00292-1		Verdín D.	The power of interest: minoritized women’s interest in engineering fosters persistence beliefs beyond belongingness and engineering identity	Article						International Journal of STEM Education	2021
SCOPUS		Duplicate WOSCC	221	NO								No	NO QUEDA EN SLR FINAL	10.53761/46rkvf57		Emekako R.; Ajose D.; Shemfe O.	Enhancing postgraduate research writing efficacies for improved outcomes: Insights from writing retreats	Article						Journal of University Teaching and Learning Practice	2025
SCOPUS		Duplicate WOSCC	222	NO								No	NO QUEDA EN SLR FINAL	10.1002/cae.22767		Quelopana A.; Keith B.; Pizarro R.	Predictive modeling of on-time graduation in computing engineering programs: A case study from Northern Chile	Article						Computer Applications in Engineering Education	2024
SCOPUS		Duplicate WOSCC	223	NO								No	NO QUEDA EN SLR FINAL	10.1016/j.ijme.2024.100941		Alstete J.W.; Meyer J.P.; Beutell N.J.	Empowering neurodivergent students in management education with gradual release of responsibility	Article						International Journal of Management Education	2024
SCOPUS		No duplicate	224	YES	Exclude	EC7	Desarrolla un modelo económico de elección discreta para estimar los retornos causales y trayectorias de la educación vocacional, sin un enfoque algorítmico predictivo.	No				No	NO QUEDA EN SLR FINAL	10.15609/ANNAECONSTAT2009.142.0005		Saltiel F.	Fast-tracked to success: Evidence on the returns to vocational education in Switzerland	Article						Annals of Economics and Statistics	2021
SCOPUS		Duplicate WOSCC	225	NO								No	NO QUEDA EN SLR FINAL	10.1007/s10734-021-00727-2		Barnhardt C.L.; Halilaj F.; Bytyqi H.; Stroup N.R.	Educational success in a new democracy: modeling university student persistence and completion in Kosovo	Article						Higher Education	2022
SCOPUS		Duplicate WOSCC	226	NO								No	NO QUEDA EN SLR FINAL	10.1080/03610926.2023.2170180		Kemda L.E.; Murray M.	Joint modeling of the longitudinal student mark and the competing events of degree completion and academic dropout	Article						Communications in Statistics - Theory and Methods	2024
SCOPUS		Duplicate WOSCC	227	NO								No	NO QUEDA EN SLR FINAL	10.1007/s11528-022-00771-4		Adlof L.; Kim M.; Crawley W.	Comprehensive Performance Analysis of Student Retention Outcomes in a Higher Education Institution	Article						TechTrends	2023
WOSCC	sadqui2023evaluating	No duplicate	10	YES	Include			Yes	Include		Evalúa abiertamente múltiples modelos de machine learning (Random Forest, SVM, Naive Bayes, etc.) mediante curvas ROC y matrices de confusión para predecir explícitamente los tiempos de graduación oportuna.	SI	SI	10.14569/IJACSA.2023.0140734	J	Sadqui, A; Ertel, M; Sadiki, H; Amali, S	Evaluating Machine Learning Models for Predicting Graduation Timelines in Moroccan Universities	Article		[Sadqui, Azeddine; Ertel, Merouane; Sadiki, Hicham] Moulay Ismail Univ, Fac Sci, Informat & Applicat Lab IA, Meknes, Morocco; [Amali, Said] Moulay Ismail Univ, Informat & Applicat Lab IA, FSJES, Meknes, Morocco	Sadqui, A (corresponding author), Moulay Ismail Univ, Fac Sci, Informat & Applicat Lab IA, Meknes, Morocco.		3	INTERNATIONAL JOURNAL OF ADVANCED COMPUTER SCIENCE AND APPLICATIONS	2023
SCOPUS		Duplicate WOSCC	229	NO								No	NO QUEDA EN SLR FINAL	10.1093/pnasnexus/pgac167		Hatfield N.; Brown N.; Topaz C.M.	Do introductory courses disproportionately drive minoritized students out of STEM pathways?	Article						PNAS Nexus	2022
SCOPUS	Satvika2024KNNPFIGraduation	No duplicate	210	YES	Include			Yes	Include		El estudio propone y evalúa un modelo predictivo supervisado basado en K-Nearest Neighbor (K-NN) combinado con técnicas de importancia de características (PFI) y balanceo (SMOTE) para pronosticar la graduación a tiempo ("on-time graduation").	SI	SI	10.11591/ijeecs.v35.i3.pp1835-1844		Satvika Gd.A.J.; Sukajaya I.N.; Gunadi I.G.A.	Improving k-nearest neighbor performance using permutation feature importance to predict student success in study	Article						Indonesian Journal of Electrical Engineering and Computer Science	2024
SCOPUS		Duplicate WOSCC	231	NO								No	NO QUEDA EN SLR FINAL	10.1007/s11162-020-09614-8		Huntington-Klein N.; Gill A.	Semester Course Load and Student Performance	Article						Research in Higher Education	2021
SCOPUS		Duplicate WOSCC	232	NO								No	NO QUEDA EN SLR FINAL	10.3390/educsci15020187		Kalamaras D.; Maska L.; Nasika F.	A Proposed MIMIC Structural Equation Model for Assessing Factors Affecting Time to Degree—The Case of the Greek Tertiary System	Article						Education Sciences	2025
SCOPUS		No duplicate	233	YES	Exclude	EC6	Es un estudio cualitativo e interpretativo que propone un modelo de gestión basado en la "cadena de valor" para facultades de pedagogía, sin modelamiento empírico predictivo.	No				No	NO QUEDA EN SLR FINAL	10.4067/S0718-50062024000200047		López C.F.; Huamán L.A.	Value chain: management model for initial teacher training; [Cadena de valor: modelo de gestión para la formación inicial del profesorado]	Article						Formacion Universitaria	2024
SCOPUS		Duplicate WOSCC	234	NO								No	NO QUEDA EN SLR FINAL	10.1007/s11162-022-09706-7		Bicak I.; Schudde L.; Flores K.	Predictors and Consequences of Math Course Repetition: The Role of Horizontal and Vertical Repetition in Success Among Community College Transfer Students	Article						Research in Higher Education	2023
SCOPUS		Duplicate WOSCC	235	NO								No	NO QUEDA EN SLR FINAL	10.1002/jee.20406		Inkelas K.K.; Maeng J.L.; Williams A.L.; Jones J.S.	Another form of undermatching? A mixed-methods examination of first-year engineering students' calculus placement	Article						Journal of Engineering Education	2021
SCOPUS		Duplicate WOSCC	236	NO								No	NO QUEDA EN SLR FINAL	10.1186/s40594-025-00530-w		Bahnson M.; Godwin A.; Schunn C.; McChesney E.; DeAngelo L.	Retention in engineering pathways: an ecological belonging intervention supports help-seeking and continued enrollment	Article						International Journal of STEM Education	2025
SCOPUS		Duplicate WOSCC	237	NO								No	NO QUEDA EN SLR FINAL	10.5614/itbj.ict.res.appl.2023.18.1.1		Darenoh N.V.; Bachtiar F.A.; Perdana R.S.	Prediction of On-time Student Graduation with Deep Learning Method	Article						Journal of ICT Research and Applications	2024
SCOPUS		Duplicate WOSCC	238	NO								No	NO QUEDA EN SLR FINAL	10.3389/fpsyg.2021.642689		Plakhotnik M.S.; Volkova N.V.; Jiang C.; Yahiaoui D.; Pheiffer G.; McKay K.; Newman S.; Reißig-Thust S.	The Perceived Impact of COVID-19 on Student Well-Being and the Mediating Role of the University Support: Evidence From France, Germany, Russia, and the UK	Article						Frontiers in Psychology	2021
SCOPUS		No duplicate	239	YES	Exclude	EC3	El "completion" evaluado corresponde exclusivamente al nivel de finalización de una actividad o tarea usando un software de modelado químico (3DChemMol), no a la obtención de un grado.	No				No	NO QUEDA EN SLR FINAL	10.17344/acsi.2021.7181		Dolničar D.; Podgornik B.B.; Savec V.F.	The Students’ Perceptions Using 3DChemMol Molecular Editor for Construction and Editing of Molecular Models	Article						Acta Chimica Slovenica	2022
SCOPUS		Duplicate WOSCC	240	NO								No	NO QUEDA EN SLR FINAL	10.1016/j.respol.2021.104224		Graddy-Reed A.; Lanahan L.; D'Agostino J.	Training across the academy: The impact of R&D funding on graduate students	Article						Research Policy	2021
SCOPUS	supriyadi2024cor	No duplicate	211	YES	Include			Yes	Include		Construye un modelo de clasificación utilizando Redes Neuronales Artificiales (MLP) y técnicas de remuestreo (RUS y ROS) con el objetivo explícito de predecir la graduación oportuna de los estudiantes.	SI	SI	10.24507/icicel.18.09.883		Supriyadi D.; Purwanto P.; Warsito B.	COR-ANN: MODELING THE CLASSIFIER OF FAMILY INFLUENCE ON ACADEMIC PERFORMANCE BY COMBINING OF RESAMPLING APPROACH AND NEURAL NETWORK ALGORITHM	Article						ICIC Express Letters	2024
SCOPUS		No duplicate	242	YES	Exclude	EC8	Evalúa una metodología de aprendizaje orientada de manera exclusiva a predecir y mejorar la finalización y notas en un curso específico de diseño de sistemas de información.	No				No	NO QUEDA EN SLR FINAL	10.18178/ijiet.2022.12.5.1641		Arwidiyarti D.; Khaerudin; Wibawa B.	Improving the Learning Effectiveness of Information System Analysis and Design Courses with Collassion Learning	Article						International Journal of Information and Education Technology	2022
SCOPUS		Duplicate WOSCC	243	NO								No	NO QUEDA EN SLR FINAL	10.1371/journal.pone.0319000		Katz V.S.; Jordan A.B.; Ognyanova K.	Digital inequalities and U.S. undergraduate outcomes over the first two years of the COVID-19 pandemic	Article						PLoS ONE	2025
SCOPUS		Duplicate WOSCC	244	NO								No	NO QUEDA EN SLR FINAL	10.3102/00028312241276855		Song M.; Neering K.; Zeiser K.L.; Schwarzhaupt R.; Mitchell S.	Accelerated Postsecondary Pathways: The Longer-Term Impact of the Early College High School Model on Postsecondary Degree Attainment	Article						American Educational Research Journal	2024
SCOPUS		Duplicate WOSCC	245	NO								No	NO QUEDA EN SLR FINAL	10.1007/s11162-024-09831-5		González Canché M.S.; Qiu J.A.; Zheng K.; Gong M.; Zhang C.	The College Transfer and Articulation Network: How are These Statewide Policies and Bilateral or Dyadic Partnerships Structured Across the United States?	Article						Research in Higher Education	2025
SCOPUS		Duplicate WOSCC	246	NO								No	NO QUEDA EN SLR FINAL	10.1007/s10964-020-01290-2		Schoon I.; Cook R.	Can Individual Agency Compensate for Background Disadvantage? Predicting Tertiary Educational Attainment among Males and Females	Article						Journal of Youth and Adolescence	2021
SCOPUS		Duplicate WOSCC	247	NO								No	NO QUEDA EN SLR FINAL	10.1097/NNE.0000000000001183		Larsson L.; Johnson C.M.	The Caring for Our Own Program A Model for American Indian and Alaska Native Nursing Students to Practice, Manage, and Lead in Indian Country	Article						Nurse Educator	2022
SCOPUS		Duplicate WOSCC	248	NO								No	NO QUEDA EN SLR FINAL	10.3389/feduc.2021.812114		Guzmán Rincón A.; Barragán Moreno S.; Cala-Vitery F.	Rural Population and COVID-19: A Model for Assessing the Economic Effects of Drop-Out in Higher Education	Article						Frontiers in Education	2021
SCOPUS		No duplicate	249	YES	Exclude	EC7	Utiliza analítica curricular (VAC) con un fin evaluativo para examinar retrospectivamente cómo las políticas de asignación de créditos (ECTS) impactan en el tiempo de grado.	No				No	NO QUEDA EN SLR FINAL	10.1080/03075079.2025.2571640		Velazquez L.; Atenas B.; Cruz Hernández N.; Castro Palacio J.C.	ECTS credits and quality: evidence for public policy reform	Article						Studies in Higher Education	2025
SCOPUS		No duplicate	250	YES	Exclude	EC6	Es un estudio autoetnográfico cualitativo enfocado en el diseño curricular y la justicia social, sin aplicar un modelo predictivo computacional.	No				No	NO QUEDA EN SLR FINAL	10.18060/27598		Boyce E.; Clockston J.; Sullivan A.; Cottrell R.	An Autoethnographic Exploration of Design Justice as a Framework for Anti-Racist, Equitable Curriculum Design	Article						Advances in Social Work	2024
SCOPUS		Duplicate WOSCC	251	NO								No	NO QUEDA EN SLR FINAL	10.1177/23727322221147321		Robertson D.L.; Pelaez M.	Connecting Research, Policy, and Practice in Colleges and Universities: An Internal Researcher/Practitioner Model	Article						Policy Insights from the Behavioral and Brain Sciences	2023
SCOPUS		Duplicate WOSCC	252	NO								No	NO QUEDA EN SLR FINAL	10.1007/s13412-021-00741-x		Zanetell B.A.; Schusler T.M.	Building STEM pathways for students of color to natural resources careers: the Northern New Mexico Climate Change Corps	Article						Journal of Environmental Studies and Sciences	2022
SCOPUS		Duplicate WOSCC	253	NO								No	NO QUEDA EN SLR FINAL	10.1177/13623613221146439		Bakker T.; Krabbendam L.; Bhulai S.; Meeter M.; Begeer S.	Predicting academic success of autistic students in higher education	Article						Autism	2023
SCOPUS		Duplicate WOSCC	254	NO								No	NO QUEDA EN SLR FINAL	10.1080/00207543.2021.1916118		Chen M.; Huang X.; Chen H.; Su X.; Yur-Austin J.	Data driven course scheduling to ensure timely graduation	Article						International Journal of Production Research	2023
SCOPUS		Duplicate WOSCC	255	NO								No	NO QUEDA EN SLR FINAL	10.1080/15363759.2024.2306888		Goodwin W.; A. Schreiner L.	Thriving in Black and Latino Men at Christian Colleges and Universities	Article						Christian Higher Education	2024
SCOPUS		Duplicate WOSCC	256	NO								No	NO QUEDA EN SLR FINAL	10.1016/j.adolescence.2021.04.004		Schoon I.; Burger K.; Cook R.	Making it against the odds: How individual and parental co-agency predict educational mobility	Article						Journal of Adolescence	2021
SCOPUS		No duplicate	257	YES	Exclude	EC7	Evalúa causalmente el impacto del feedback basado en analíticas sobre el rendimiento en un curso usando emparejamiento por puntaje de propensión (PSM), sin fin predictivo de la graduación.	No				No	NO QUEDA EN SLR FINAL	10.1016/j.system.2024.103388		Chen J.	Effects of learning analytics-based feedback on students’ self-regulated learning and academic achievement in a blended EFL course	Article						System	2024
SCOPUS		Duplicate WOSCC	258	NO								No	NO QUEDA EN SLR FINAL	10.1177/23328584241290772		Edmunds J.A.; Unlu F.; Phillips B.; Glennie E.J.; Mulhern C.	The Impact of Early Colleges on Postsecondary Performance and Completion	Article						AERA Open	2024
SCOPUS		Duplicate WOSCC	259	NO								No	NO QUEDA EN SLR FINAL	10.1057/s41270-024-00290-6		Cankaya B.; Roberts R.; Douglas S.; Vigness R.; Oztekin A.	What postpones degree completion? Discovering key predictors of undergraduate degree completion through explainable artificial intelligence (XAI)	Article						Journal of Marketing Analytics	2025
SCOPUS		Duplicate WOSCC	260	NO								No	NO QUEDA EN SLR FINAL	10.1021/acs.jchemed.1c00758		Accettone S.L.W.	Student Perceptions of Remote Chemistry Lecture Delivery Methods	Article						Journal of Chemical Education	2021
SCOPUS		No duplicate	261	YES	Exclude	EC6	Consiste en un estudio exploratorio cualitativo (entrevistas y grupos focales) sobre la implementación de un modelo de créditos duales, sin enfoques de predicción algorítmica.	No				No	NO QUEDA EN SLR FINAL	10.1007/s41979-022-00075-5		Thorne S.; Strimel G.J.; Mentzer N.; Sears D.	The Facilitator Model: Investigating a Novel Dual Credit Experience for Open-Ended Design Coursework	Article						Journal for STEM Education Research	2022
SCOPUS		Duplicate WOSCC	262	NO								No	NO QUEDA EN SLR FINAL	10.1080/00221546.2022.2082762		Chan M.; Mabel Z.; Mbekeani P.P.	Incentivizing Equity? The Effects of Performance-Based Funding on Race-Based Gaps in College Completion	Article						Journal of Higher Education	2023
SCOPUS		Duplicate WOSCC	263	NO								No	NO QUEDA EN SLR FINAL	10.3390/stats8020037		Kalamaras D.; Maska L.; Nasika F.	A Cox Proportional Hazards Model with Latent Covariates Reflecting Students’ Preparation, Motives, and Expectations for the Analysis of Time to Degree	Article						Stats	2025
SCOPUS		Duplicate WOSCC	264	NO								No	NO QUEDA EN SLR FINAL	10.1111/ijsa.12397		Kurysheva A.; Koning N.; Fox C.M.; van Rijen H.V.M.; Dilaver G.	Once the best student always the best student? Predicting graduate study success using undergraduate academic indicators: Evidence from research masters’ programs in the Netherlands	Article						International Journal of Selection and Assessment	2022
SCOPUS		Duplicate WOSCC	265	NO								No	NO QUEDA EN SLR FINAL	10.1177/1521025119848763		Premraj D.; “Rudi” Thompson R.; Hughes L.; Adams J.	Key Factors Influencing Retention Rates Among Historically Underrepresented Students Groups in STEM Fields	Article						Journal of College Student Retention: Research, Theory and Practice	2021
SCOPUS		Duplicate WOSCC	266	NO								No	NO QUEDA EN SLR FINAL	10.1007/s10734-021-00809-1		Bakker T.; Krabbendam L.; Bhulai S.; Meeter M.; Begeer S.	Study progression and degree completion of autistic students in higher education: a longitudinal study	Article						Higher Education	2023
SCOPUS		Duplicate WOSCC	267	NO								No	NO QUEDA EN SLR FINAL	10.3390/electronics14153016		Yang B.; Gharebhaygloo M.; Rondi H.R.; Banu S.Z.; Huang X.; Ercal G.	Analysis of Student Progression Through Curricular Networks: A Case Study in an Illinois Public Institution	Article						Electronics (Switzerland)	2025
SCOPUS		No duplicate	268	YES	Exclude	EC8	Aunque aplica machine learning (Random Forest), su predicción se limita explícitamente a evaluaciones formativas y al logro de objetivos en una asignatura (course objectives), no a la finalización del programa.	No				No	NO QUEDA EN SLR FINAL	10.1002/cae.70003		Chunyang S.; Maiying Z.	Using Random Forest on Formative Assessments to Enhance the Quality of Teaching and Learning in Engineering Education	Article						Computer Applications in Engineering Education	2025
SCOPUS		Duplicate WOSCC	269	NO								No	NO QUEDA EN SLR FINAL	10.3390/data9040060		Guanin-Fajardo J.H.; Guaña-Moya J.; Casillas J.	Predicting Academic Success of College Students Using Machine Learning Techniques	Article						Data	2024
SCOPUS		No duplicate	270	YES	Exclude	EC7	Emplea modelos econométricos (efectos fijos bidireccionales) con el fin causal de estimar el impacto de la instrucción en línea sobre la persistencia en cursos de educación remedial.	No				No	NO QUEDA EN SLR FINAL	10.1080/08923647.2021.1964339		Xu D.; Ran F.X.; Zhou X.	Adopting Online Learning in College Developmental Education Coursework: Impact on Course Persistence, Completion, and Subsequent Success	Article						American Journal of Distance Education	2023
SCOPUS		Duplicate WOSCC	271	NO								No	NO QUEDA EN SLR FINAL	10.1177/00915521251335004		Sublett C.; Rauner M.	How About Us? Exploring the Relationship Between College Promise Programs and Part-Time Student Success	Article						Community College Review	2025
SCOPUS		No duplicate	272	YES	Exclude	EC3	El "outcome" del algoritmo (MapReduce) es construir un sistema de recomendación bidireccional para asignar temas y tutores de tesis, no predecir directamente la obtención del grado.	No				No	NO QUEDA EN SLR FINAL	10.62527/joiv.9.1.2800		Dasri D.; Annisa A.; Haryanto T.	Two-Way Thesis Supervisor Recommendation System Using MapReduce K-Skyband View Queries	Article						International Journal on Informatics Visualization	2025
SCOPUS		Duplicate WOSCC	273	NO								No	NO QUEDA EN SLR FINAL	10.1057/s41307-023-00304-5		de Castro Galvao J.; Tucker F.; Attewell P.	Bending the Curve: Institutional Factors Associated with Graduation Rates	Article						Higher Education Policy	2024
SCOPUS		Duplicate WOSCC	274	NO								No	NO QUEDA EN SLR FINAL	10.1007/s10639-024-12647-6		Mgonja T.	Using interpretable machine learning approaches to predict and provide explanations for student completion of remedial mathematics	Article						Education and Information Technologies	2024
SCOPUS		Duplicate WOSCC	275	NO								No	NO QUEDA EN SLR FINAL	10.1371/journal.pone.0315298		Aguilera R.; Corral G.; Monarrez A.; Wagler A.E.; Echegoyen L.E.	BUILDing SCHOLARS: A program exemplar at a Hispanic serving institution to develop biomedical researchers	Article						PLoS ONE	2024
SCOPUS		No duplicate	276	YES	Exclude	EC2	El estudio investiga los desafíos académicos y evalúa competencias exclusivamente en estudiantes de un programa de posgrado/maestría (graduate degree).	No				No	NO QUEDA EN SLR FINAL	10.1080/08923647.2020.1829438		Garst B.A.; Bowers E.P.; Quinn W.H.; Weston K.L.	Benefits and Challenges of a Blended Online Youth Development Graduate Degree Program	Article						American Journal of Distance Education	2021
WOSCC	vega2025applying	No duplicate	109	YES	Include			Yes	Include		Integra Análisis de Supervivencia (SA) con algoritmos de machine learning (Árboles de Decisión, regresión multinomial) e IA Explicable (XAI) para clasificar y predecir explícitamente las trayectorias de graduación a tiempo, graduación retrasada y deserción.	SI	SI	10.1016/j.array.2025.100540	J	Vega-Rebolledo, I; Sánchez-Garcia, AJ; León, JJM; Ocharán-Hernández, JO; Cortés-Verdin, K	Applying survival analysis and Explainable Artificial Intelligence to understand academic success in software engineering students	Article	HIGHER-EDUCATION; DROPOUT; MODEL; RETENTION	[Vega-Rebolledo, Isabel; Sanchez-Garcia, Angel J.; Leon, Jose Juan Munoz; Ocharan-Hernandez, Jorge Octavio; Cortes-Verdin, Karen] Univ Veracruzana, Fac Estadist & Informat, Xalapa 91020, Veracruz, Mexico	Sánchez-Garcia, AJ (corresponding author), Univ Veracruzana, Fac Estadist & Informat, Xalapa 91020, Veracruz, Mexico.	angesanchez@uv.mx	0	ARRAY	2025
SCOPUS		Duplicate WOSCC	278	NO								No	NO QUEDA EN SLR FINAL	10.1108/SGPE-01-2021-0002		Gregory K.H.; Burbage A.K.	Leveraging critical friendship to navigate doctoral student role transitions	Article						Studies in Graduate and Postdoctoral Education	2022
